# Supplementary material for: Exploring drivers for public engagement in social media communication with medical social influencers in China
Source: PLoS One. 2020 Oct 7;15(10):e0240303. doi: 10.1371/journal.pone.0240303 (PMC7540861; doi:10.1371/journal.pone.0240303)
Supplement: S1 Data — (XLSX) [file pone.0240303.s004.xlsx]

## Sheet: Sheet1
Health KOL	Post（in order of random number)	Date	Time	No of sentence	HRS-Care logistics, procedures, treatment	HRS-Psychosocial	HRS-Raising awareness	HRS-Health actives, event	Heath related info- non-specialised	Non-health related info/ Others	Link to KOL’s blog/ discussion forum	Link to KOL’s clinic/ hospital/ organisation’s website or social networks	Link to health and medical communities/ forum/ discussion	Link to other websites or social media pages where additional information can be obtained	Link to news related to KOL or his/her affiliated organisation	Link to other social media/ web pages	Reply by KOL to a users’ questions in user account	Reply by KOL to a users’ comment in the KOL post/ thread	The use of hashtags	Use questions to solicit feedback	Use of multimedia (e.g.photos, videos, podcasts) (Count actual number of multimedia)	Games/ Surveys/ Polls/ quizzes clicks (Count actual no.)	Emotional expression (emoticons inclusive)	Humor and sarcasm	Personal feelings and life sharing	Quote others’ post/ direct references to content of others’ post (Count quotation in post and share no.)	Asking questions (Same as Use Q to solicit feedback)	Complimenting others, appreciating others (coded by sentence)	Expressing agreement (Coded by sentence)	Address or refer to members in publics by name (on post and comments)	Address or refer to groups using inclusive pronouns (e.g. we, our, us, our group, our community, our society)	Social communication (e.g. greeting, blessing)	Comment no	Likes	Share
1	1	2019-03-07	06:08:00	5	4	0	0	0	0	1	2	0	0	0	0	1	1	0	1	0	2	0	0	0	0	2	0	0	0	1	0	0	180	107	17
1	2	2019-03-09	06:11:00	6	4	0	1	0	0	1	2	0	0	0	0	1	1	0	1	1	0	0	0	0	0	2	1	0	0	1	0	0	280	202	39
1	3	2019-03-10	06:00:00	4	3	0	0	0	0	1	2	0	0	0	0	1	1	0	1	0	0	0	0	0	0	2	0	0	0	1	0	0	291	157	5
1	4	2019-03-16	06:24:00	6	5	0	0	0	0	1	2	0	0	0	0	1	1	0	1	0	0	0	1	0	0	2	0	0	0	1	0	0	413	279	55
1	5	2019-03-17	06:01:00	4	2	0	0	0	0	2	2	0	0	0	0	1	1	0	1	2	0	0	1	0	0	3	2	0	0	1	0	0	39	72	3
1	6	2019-03-18	06:23:00	7	1	3	2	0	0	1	2	0	0	0	0	2	1	0	1	1	1	0	2	0	0	2	1	0	0	1	1	0	224	302	59
1	7	2019-03-23	06:05:00	3	2	0	0	0	0	1	2	0	0	0	0	2	1	0	1	0	4	0	0	0	0	2	0	0	0	1	0	0	80	106	14
1	8	2019-03-29	06:22:00	6	4	0	0	0	0	2	2	0	0	0	0	1	1	0	1	2	0	0	0	0	0	3	2	0	0	1	0	0	76	140	21
1	9	2019-04-01	06:46:00	9	2	0	2	0	0	5	2	0	0	0	0	1	1	0	1	4	0	0	0	0	0	6	4	0	1	1	0	0	63	74	4
1	10	2019-04-03	06:16:00	4	3	0	0	0	0	1	2	0	0	0	0	1	1	0	1	1	4	0	0	0	0	2	1	0	0	1	0	0	84	110	21
1	11	2019-04-09	06:02:00	6	5	0	0	0	0	1	1	0	0	0	0	1	1	0	1	1	0	0	0	0	0	2	1	0	0	0	0	0	169	122	18
1	12	2019-04-10	06:09:00	5	4	0	0	0	0	1	2	0	0	0	0	1	1	0	1	0	0	0	0	0	0	2	0	0	0	1	0	0	167	115	5
1	13	2019-04-13	06:10:00	6	3	0	0	0	0	3	2	0	0	0	0	2	1	0	1	3	1	0	0	0	0	4	3	0	0	1	0	0	229	115	2
1	14	2019-04-17	06:31:00	6	6	0	0	0	0	0	2	0	0	1	0	1	1	0	1	5	1	0	0	0	0	2	5	0	0	1	0	0	406	75	10
1	15	2019-04-18	06:06:00	8	3	0	4	0	0	1	2	0	0	0	0	2	1	0	1	1	1	0	0	0	0	2	1	0	0	1	0	0	101	119	25
1	16	2019-04-18	06:28:00	6	4	0	1	0	0	1	2	0	0	1	0	1	1	0	1	0	0	0	0	0	0	2	0	0	0	1	0	0	353	147	24
1	17	2019-04-19	06:00:00	6	1	2	2	0	0	1	2	0	0	0	0	2	1	0	1	5	1	0	3	0	0	2	5	0	0	1	0	0	61	103	6
1	18	2019-04-20	06:10:00	5	4	0	0	0	0	1	2	0	0	0	0	1	1	0	1	1	0	0	0	0	0	2	1	0	0	1	0	0	125	105	4
1	19	2019-04-20	06:21:00	8	3	0	1	0	0	4	1	0	0	0	0	1	1	0	1	2	0	0	0	0	0	1	2	0	0	0	0	0	234	122	8
1	20	2019-04-21	06:22:00	5	4	0	0	0	0	1	2	0	0	0	0	1	1	0	1	1	0	0	0	0	0	2	1	0	0	1	0	0	167	116	33
1	21	2019-04-22	06:20:00	5	2	1	1	0	0	1	2	0	0	0	0	1	1	0	1	1	1	0	1	0	0	2	1	0	1	1	0	0	222	100	10
1	22	2019-04-25	06:06:00	5	3	0	0	0	0	2	2	0	0	0	0	2	1	0	1	2	3	0	0	0	0	2	2	0	0	1	0	0	146	141	35
1	23	2019-04-29	06:41:00	8	5	0	0	0	0	3	2	0	0	0	0	1	1	0	2	3	1	0	0	0	0	2	3	0	0	1	0	0	145	65	2
1	24	2019-05-02	06:14:00	5	0	0	0	0	4	1	2	0	0	0	0	1	1	0	1	1	0	0	0	0	0	2	1	0	0	1	0	0	316	131	8
1	25	2019-05-03	06:03:00	5	3	0	0	0	0	2	2	0	0	0	0	1	1	0	1	1	0	0	0	0	0	2	1	0	0	1	0	0	70	81	3
1	26	2019-05-04	06:21:00	4	1	0	2	0	0	1	2	0	0	0	0	1	1	0	1	1	0	0	0	0	0	2	1	0	0	1	0	0	109	84	11
1	27	2019-05-06	06:03:00	5	4	0	0	0	0	1	2	0	0	0	0	1	1	0	1	1	0	0	0	0	0	2	1	0	0	1	0	0	76	99	11
1	28	2019-05-19	07:03:00	7	2	3	1	0	0	1	3	0	0	0	0	1	1	0	1	4	0	0	3	0	0	2	4	0	0	1	0	0	174	95	4
1	29	2019-05-24	06:02:00	4	3	0	0	0	0	1	4	0	0	0	0	2	1	0	1	1	1	0	0	0	0	2	1	0	0	1	0	0	79	38	5
1	30	2019-05-25	06:36:00	5	2	0	1	0	0	2	2	0	0	0	0	1	1	0	1	1	0	0	0	0	0	2	1	0	0	1	0	0	257	105	5
subtotal				168	92	9	18	0	4	45	61	0	0	2	0	37	30	0	31	46	21	0	11	0	0	67	46	0	2	28	1	0	5336	3627	467
2	1	2019-03-01	00:01:00	10	0	1	9	0	0	0	1	0	3	0	0	0	0	4	0	0	2	0	0	0	0	0	0	0	0	0	0	0	56	132	90
2	2	2019-03-07	00:39:00	2	0	0	0	0	1	1	0	0	2	0	0	0	0	1	0	1	2	0	0	1	1	0	1	0	0	0	0	0	15	159	23
2	3	2019-03-10	20:52:00	2	0	0	0	0	0	2	1	0	0	0	0	1	0	2	0	0	1	0	1	1	1	0	0	0	0	1	0	0	21	72	3
2	4	2019-03-11	17:06:00	2	0	0	0	0	2	0	0	0	1	2	0	2	0	0	2	1	1	0	1	0	0	1	1	0	0	0	0	0	7	42	13
2	5	2019-03-11	22:59:00	8	8	0	0	0	0	0	1	0	1	9	0	0	0	1	0	0	1	0	0	0	0	1	0	0	0	1	0	0	16	75	149
2	6	2019-03-19	23:08:00	4	2	0	0	0	0	2	1	0	2	0	0	0	0	0	0	2	2	0	0	0	0	0	2	0	0	0	0	0	36	315	230
2	7	2019-03-20	23:18:00	1	0	0	0	0	0	1	2	0	0	0	0	0	0	0	0	0	2	0	0	0	1	1	0	0	0	0	0	0	137	22	8
2	8	2019-03-25	23:05:00	6	5	0	0	0	0	1	8	0	2	0	0	0	0	0	0	0	1	0	0	0	0	0	0	0	0	0	0	0	12	65	205
2	9	2019-03-30	23:34:00	3	0	0	0	0	0	3	2	0	0	0	0	0	0	4	0	0	3	0	2	2	1	0	0	0	0	0	0	0	34	55	3
2	10	2019-03-31	23:42:00	2	0	2	0	0	0	0	0	0	2	0	0	0	0	0	0	0	1	0	0	0	0	0	0	0	0	0	0	0	11	77	39
2	11	2019-04-03	23:11:00	3	1	0	2	0	0	0	0	0	3	0	0	0	0	2	0	0	1	0	2	0	0	0	0	0	0	0	0	0	26	166	73
2	12	2019-04-07	23:14:00	4	0	0	0	0	0	4	2	0	0	0	0	0	0	1	0	1	1	0	2	2	2	0	1	0	0	0	0	0	23	54	5
2	13	2019-04-09	18:12:00	2	0	0	2	0	0	0	0	0	0	0	0	1	1	4	0	0	2	0	0	0	0	1	0	0	0	1	0	0	28	33	301
2	14	2019-04-09	18:53:00	1	0	0	1	0	0	0	1	0	0	0	0	1	1	1	0	0	2	0	0	0	0	2	0	0	0	2	0	0	40	39	41
2	15	2019-04-11	23:55:00	2	0	0	0	0	0	2	0	0	0	1	0	1	1	0	0	1	1	0	1	0	2	1	1	0	0	1	0	0	40	94	72
2	16	2019-04-16	23:58:00	1	0	0	0	0	0	1	3	0	0	0	0	0	1	0	0	0	4	0	1	0	1	1	0	0	0	1	0	0	19	106	2
2	17	2019-04-19	21:16:00	2	0	0	0	0	0	2	0	0	0	1	0	1	1	1	0	1	2	0	0	2	0	1	1	0	0	1	0	0	10	19	6
2	18	2019-04-25	22:27:00	2	0	0	2	0	0	0	0	0	4	1	0	0	0	8	2	0	2	0	0	0	0	0	0	0	0	0	0	0	69	344	287
2	19	2019-04-28	21:56:00	10	1	4	0	0	0	5	0	0	4	0	0	0	0	0	2	0	2	0	1	0	0	0	0	0	0	0	0	1	7	116	64
2	20	2019-05-03	01:16:00	4	0	0	0	0	0	4	2	0	0	0	0	0	0	1	0	0	1	0	2	0	4	0	0	0	0	0	0	0	44	328	5
2	21	2019-05-09	23:10:00	7	7	0	0	0	0	0	10	0	2	0	0	0	1	0	1	7	2	0	0	0	0	2	7	0	0	1	0	0	14	44	34
2	22	2019-05-09	23:11:00	8	8	0	0	0	0	0	9	0	2	1	0	0	1	3	1	4	2	0	0	0	0	2	4	0	0	1	0	0	16	44	48
2	23	2019-05-11	14:19:00	1	0	0	0	0	0	1	1	0	1	1	0	1	1	0	0	0	2	0	0	0	0	2	0	0	1	2	0	0	10	23	21
2	24	2019-05-11	17:46:00	4	0	0	1	0	2	1	0	0	3	0	0	0	0	5	1	1	1	0	0	0	0	0	1	0	0	0	0	0	16	133	57
2	25	2019-05-11	23:56:00	17	0	0	0	0	0	17	0	0	2	1	0	0	0	7	2	1	1	0	2	0	15	0	1	0	0	5	0	0	146	168	47
2	26	2019-05-15	15:00:00	2	0	0	0	0	0	2	2	0	0	0	0	0	0	0	0	0	5	0	0	2	2	0	0	0	0	0	0	0	13	123	8
2	27	2019-05-20	22:51:00	8	1	3	1	0	3	0	2	0	1	0	0	0	0	1	1	0	1	0	1	0	0	0	0	1	0	0	0	0	39	141	57
2	28	2019-05-21	18:19:00	1	0	0	0	0	0	1	0	0	0	1	0	0	1	0	0	0	0	0	1	0	1	1	0	0	0	0	0	0	10	46	11
2	29	2019-05-27	21:48:00	1	0	0	0	0	0	1	0	0	0	2	0	1	1	1	1	0	1	0	1	0	0	1	0	0	0	1	0	0	7	28	17
2	30	2019-05-31	00:17:00	2	1	0	1	0	0	0	0	0	3	0	0	0	0	1	1	0	1	0	0	0	0	0	0	0	0	0	0	0	13	156	102
subtotal				122	34	10	19	0	8	51	48	0	38	20	0	9	10	48	14	20	50	0	18	10	31	17	20	1	1	18	0	1	935	3219	2021
3	1	2019-03-03	21:15:00	8	6	0	1	0	0	1	0	0	1	0	0	0	0	0	1	1	1	0	0	0	0	0	1	0	1	0	1	1	114	201	223
3	2	2019-03-15	15:19:00	1	0	0	0	0	0	1	0	0	1	1	0	3	1	0	1	1	4	0	1	0	0	3	1	0	0	3	0	0	44	44	97
3	3	2019-03-15	21:07:00	12	7	2	1	0	0	2	0	0	1	0	0	0	0	0	1	1	1	0	1	1	0	0	1	0	1	0	0	1	29	167	226
3	4	2019-03-18	09:07:00	1	0	0	0	0	0	1	0	0	0	1	0	3	1	0	0	0	2	0	0	1	0	3	0	0	0	3	0	0	34	65	266
3	5	2019-03-19	09:53:00	1	0	0	1	0	0	0	0	0	0	1	0	3	1	0	0	0	0	0	0	0	0	3	0	0	0	3	0	0	46	148	217
3	6	2019-03-25	21:29:00	5	0	0	4	0	0	1	0	0	1	0	0	0	0	0	1	0	1	0	1	1	0	0	0	0	0	0	0	0	30	91	78
3	7	2019-03-26	12:38:00	1	0	0	0	0	0	1	0	0	0	1	0	2	1	0	0	0	1	0	0	1	0	2	0	0	0	2	0	0	23	55	97
3	8	2019-03-30	17:38:00	1	0	0	0	0	0	1	0	0	0	1	0	3	1	0	1	0	2	0	0	1	0	3	0	0	0	3	0	0	47	99	328
3	9	2019-04-06	21:11:00	5	0	4	0	0	0	1	0	0	1	0	0	0	0	0	1	0	1	0	0	0	0	0	0	0	1	0	0	1	56	378	330
3	10	2019-04-07	08:37:00	0	0	0	0	0	0	0	0	0	0	0	0	2	1	0	0	0	0	0	0	0	0	2	0	0	0	2	0	0	64	156	860
3	11	2019-04-10	20:57:00	4	1	0	1	0	0	2	0	0	1	0	0	0	0	0	1	0	1	0	0	0	2	0	0	0	0	0	0	0	82	216	234
3	12	2019-04-15	20:06:00	1	0	0	0	0	0	1	0	0	0	0	0	5	1	0	0	0	1	0	0	0	0	3	0	0	0	3	1	0	35	167	332
3	13	2019-04-16	10:17:00	1	0	0	0	0	0	1	0	0	0	0	0	5	1	0	0	0	6	0	1	0	1	4	0	1	1	4	0	1	14	162	238
3	14	2019-04-17	21:18:00	4	0	0	2	0	0	2	0	0	1	0	0	1	0	0	1	0	1	0	2	1	2	0	0	0	2	0	0	1	83	329	707
3	15	2019-04-22	11:46:00	3	0	1	0	0	1	1	0	0	0	1	0	2	0	0	1	0	1	0	1	0	3	0	0	0	0	0	0	0	39	395	65
3	16	2019-04-23	18:52:00	1	0	0	1	0	0	0	0	0	1	1	0	1	1	0	0	0	2	0	0	0	1	1	0	0	0	1	0	0	14	57	150
3	17	2019-04-25	17:33:00	1	0	0	0	0	0	1	0	0	0	1	0	3	1	0	0	0	1	0	1	0	0	3	0	0	0	3	0	0	35	73	152
3	18	2019-04-25	22:30:00	1	0	0	0	0	0	1	1	0	0	1	0	0	1	0	0	0	7	1	0	1	0	1	0	0	0	1	0	0	7	10	0
3	19	2019-04-26	11:39:00	1	0	0	0	0	0	1	0	0	0	0	0	5	1	0	0	0	1	0	0	1	0	4	0	0	0	4	0	0	36	65	274
3	20	2019-04-29	19:30:00	0	0	0	0	0	0	0	0	0	0	1	0	4	1	0	0	0	0	0	0	0	0	4	0	0	0	4	0	0	50	109	182
3	21	2019-04-30	14:09:00	1	0	0	0	0	0	1	0	0	0	2	0	11	1	0	1	0	1	0	0	0	0	11	0	0	1	11	0	0	61	226	24811
3	22	2019-04-30	21:18:00	3	0	2	0	0	0	1	0	0	1	0	0	1	0	0	1	0	1	0	1	0	1	0	0	0	1	0	0	1	41	296	649
3	23	2019-05-07	11:58:00	1	0	0	0	0	0	1	0	0	0	1	0	5	1	0	1	0	1	0	0	0	0	4	0	0	0	4	0	0	55	34	217
3	24	2019-05-08	16:19:00	1	0	0	0	0	0	1	0	0	0	0	0	2	1	0	0	0	1	0	0	0	1	2	0	0	1	2	0	0	12	253	871
3	25	2019-05-13	17:53:00	1	0	0	0	0	0	1	0	0	0	0	0	7	1	0	0	0	1	0	1	0	0	6	0	0	0	6	0	0	57	156	234
3	26	2019-05-18	20:59:00	5	3	0	0	0	0	2	0	0	2	0	0	0	0	0	1	0	1	0	1	0	1	0	0	0	1	0	0	1	65	464	922
3	27	2019-05-20	21:01:00	4	0	3	0	0	0	1	0	0	1	0	0	0	0	0	1	0	1	0	0	0	1	0	0	0	1	0	0	1	64	149	118
3	28	2019-05-26	21:06:00	4	0	1	2	0	1	0	0	0	1	0	0	0	0	0	1	0	1	0	0	0	1	0	0	0	1	0	1	1	37	177	256
3	29	2019-05-29	14:49:00	1	0	0	0	0	0	1	0	0	0	0	0	3	0	0	0	0	1	0	1	0	0	3	0	0	0	3	0	0	61	170	549
3	30	2019-05-29	21:18:00	4	0	1	1	0	0	2	0	0	1	0	0	0	0	0	1	0	1	0	0	0	0	0	0	0	1	0	0	1	99	225	373
subtotal				77	17	14	14	0	2	30	1	0	14	13	0	71	17	0	16	3	44	1	12	8	14	62	3	1	13	62	3	10	1434	5137	34056
4	1	2019-03-02	00:49:00	0	0	0	0	0	0	0	0	0	0	1	0	1	1	0	1	0	1	0	0	0	0	1	0	0	0	1	0	0	6	22	12
4	2	2019-03-03	21:30:00	12	9	0	2	0	0	1	1	0	1	0	0	0	0	0	1	1	3	0	0	0	0	0	1	0	0	0	0	0	137	77	40
4	3	2019-03-06	12:05:00	4	1	0	1	0	0	2	2	1	1	0	0	0	0	0	1	2	1	0	0	0	0	0	2	0	0	0	0	0	1	8	4
4	4	2019-03-07	12:21:00	13	8	0	4	0	0	1	1	0	1	0	0	0	0	0	1	1	3	0	0	0	0	0	1	0	0	0	0	0	6	41	78
4	5	2019-03-09	16:58:00	3	0	0	0	0	0	3	1	0	0	0	0	0	0	0	0	2	4	0	0	0	0	0	2	0	0	0	0	0	3	23	4
4	6	2019-03-12	16:22:00	1	0	0	0	0	0	1	0	2	0	0	0	1	1	0	0	0	1	1	0	0	0	1	0	0	0	1	0	0	1	2	1
4	7	2019-03-26	09:11:00	11	3	0	4	0	0	4	1	1	1	0	0	0	0	2	1	4	3	0	0	0	0	0	4	0	0	0	0	0	33	122	173
4	8	2019-03-27	10:10:00	29	17	0	11	0	0	1	1	0	1	0	0	0	0	0	0	0	3	0	0	0	0	0	0	0	0	0	1	0	13	68	146
4	9	2019-03-27	10:30:00	11	6	0	3	0	0	2	1	0	1	0	0	0	0	0	0	2	3	0	0	0	0	0	2	0	0	0	0	0	17	46	62
4	10	2019-03-27	11:53:00	0	0	0	0	0	0	0	0	0	0	1	0	1	1	0	0	0	1	0	0	0	0	1	0	0	0	1	0	0	1	8	0
4	11	2019-04-02	14:50:00	1	0	0	0	0	0	1	0	0	1	1	0	3	1	0	2	0	1	0	0	0	0	1	0	0	0	1	0	0	1	13	9
4	12	2019-04-17	18:02:00	1	0	0	0	0	0	0	1	1	1	1	0	2	1	1	2	1	1	0	0	0	0	1	1	0	0	1	0	0	8	10	1
4	13	2019-04-18	22:00:00	14	10	0	3	0	0	1	1	0	1	0	0	0	0	0	0	1	3	0	0	0	0	0	1	0	0	0	0	0	74	146	77
4	14	2019-04-23	20:40:00	14	2	0	12	0	0	0	1	0	1	0	0	0	0	3	1	0	1	0	0	0	0	0	0	0	1	0	1	0	44	29	19
4	15	2019-04-24	11:12:00	1	0	0	0	0	0	1	0	0	0	1	0	1	1	0	0	0	4	0	0	0	0	1	0	0	0	1	0	0	1	13	15
4	16	2019-04-25	21:34:00	6	5	0	0	0	0	1	1	0	1	0	0	0	0	0	2	1	3	0	0	0	0	0	1	0	0	0	0	0	8	55	51
4	17	2019-04-30	22:35:00	8	0	0	6	0	0	2	1	0	1	0	0	0	0	0	2	2	3	0	1	0	0	0	2	0	0	0	0	0	60	120	47
4	18	2019-05-02	12:05:00	3	2	0	0	0	0	1	1	1	1	0	0	0	0	0	1	1	1	0	0	0	0	0	1	0	0	0	0	0	31	15	11
4	19	2019-05-05	17:44:00	1	0	0	0	0	0	1	0	0	0	1	0	3	1	0	2	0	1	0	0	0	0	1	0	0	0	1	0	0	3	14	11
4	20	2019-05-09	10:07:00	1	0	0	0	0	0	1	1	0	0	1	0	1	1	1	0	0	1	0	0	0	0	1	0	0	0	1	0	0	6	15	13
4	21	2019-05-09	13:00:00	20	19	0	0	0	0	1	1	0	1	0	0	0	0	4	2	1	3	0	0	0	0	1	1	0	0	0	0	0	20	33	38
4	22	2019-05-17	12:14:00	4	1	0	3	0	0	0	2	0	1	0	0	0	0	1	2	2	1	0	0	0	0	0	2	0	0	0	1	0	95	86	72
4	23	2019-05-19	15:42:00	19	19	0	0	0	0	0	1	0	1	0	0	0	0	0	1	0	3	0	0	0	0	0	0	0	0	0	0	0	53	70	45
4	24	2019-05-20	18:36:00	1	0	0	0	1	0	0	0	1	0	0	0	2	1	0	0	0	1	0	0	0	0	1	0	0	0	1	0	0	0	2	1
4	25	2019-05-21	08:05:00	2	0	0	0	2	0	0	0	0	2	0	0	0	0	1	1	0	1	0	2	0	0	0	0	0	0	0	0	0	13	7	2
4	26	2019-05-21	17:32:00	1	0	0	0	0	0	1	0	0	1	1	0	1	1	1	1	0	3	0	0	0	0	1	0	0	0	1	0	0	3	5	2
4	27	2019-05-26	12:13:00	5	2	0	0	0	2	1	1	0	1	0	0	0	0	0	2	0	1	0	0	0	0	1	0	0	0	0	0	1	41	155	68
4	28	2019-05-26	16:30:00	1	0	0	0	0	0	1	0	0	0	1	0	1	1	1	0	0	1	0	0	0	0	1	0	0	0	1	0	0	4	23	15
4	29	2019-05-27	09:25:00	1	0	0	0	0	0	1	0	0	0	1	0	1	1	2	1	0	9	0	0	0	0	1	0	0	0	1	0	0	9	44	54
4	30	2019-05-28	15:15:00	1	0	0	0	1	0	0	0	1	0	0	0	2	1	0	0	0	1	0	2	0	0	1	0	0	0	1	0	0	0	1	0
subtotal				189	104	0	49	4	2	29	20	8	20	10	0	20	13	17	27	21	66	1	5	0	0	15	21	0	1	13	3	1	692	1273	1071
5	1	2019-03-01	15:40:00	1	0	0	0	0	0	1	0	0	0	0	0	2	1	0	0	0	1	0	1	0	0	1	0	0	0	1	0	0	52	147	188
5	2	2019-03-02	00:33:00	1	0	0	0	0	0	1	0	0	0	0	0	0	0	1	0	0	0	0	1	0	0	0	0	0	0	0	1	0	47	178	6
5	3	2019-03-03	15:04:00	1	0	0	0	0	0	1	1	0	0	0	0	0	0	0	0	0	1	0	1	0	0	0	0	0	0	0	0	0	59	498	176
5	4	2019-03-09	12:03:00	7	0	0	0	0	0	7	0	0	0	0	0	0	0	1	0	5	1	0	1	1	0	0	5	0	0	0	0	0	77	396	47
5	5	2019-03-10	09:44:00	4	0	0	2	0	1	1	0	0	0	0	0	0	0	5	0	1	0	0	2	0	0	0	1	0	0	0	0	0	191	117	58
5	6	2019-03-10	18:42:00	1	0	0	0	0	0	1	0	0	0	1	0	1	1	1	0	0	1	0	1	0	0	1	0	0	0	1	0	0	28	56	9
5	7	2019-03-15	07:22:00	1	0	0	0	0	0	1	0	0	0	0	0	0	0	0	0	1	1	0	0	0	0	0	1	0	0	0	0	0	52	42	6
5	8	2019-03-15	10:35:00	1	0	0	0	0	0	1	0	0	0	0	0	0	0	1	0	0	0	0	1	0	0	0	0	0	0	0	0	0	108	194	15
5	9	2019-03-17	14:41:00	1	0	0	0	0	0	1	0	0	0	0	0	0	0	1	0	0	1	0	0	1	0	0	0	0	0	0	0	0	50	99	8
5	10	2019-03-17	15:43:00	1	0	0	0	0	0	1	0	0	0	0	0	0	0	2	0	0	1	0	0	0	0	0	0	0	0	0	0	0	62	102	19
5	11	2019-03-18	19:38:00	1	0	0	0	0	0	1	2	0	0	1	0	1	1	14	0	0	1	0	1	0	0	2	0	0	0	1	0	0	126	52	4
5	12	2019-03-26	10:29:00	1	0	0	0	0	0	1	2	0	0	1	0	2	1	21	0	0	1	0	0	1	0	1	0	0	0	2	0	0	182	78	12
5	13	2019-03-26	11:51:00	2	0	0	0	0	0	2	0	0	0	0	0	0	0	7	0	0	0	0	0	2	0	0	0	0	0	0	0	0	224	312	17
5	14	2019-04-15	16:23:00	2	0	0	0	0	0	2	0	0	0	0	0	0	0	8	0	1	1	0	1	0	0	0	1	0	0	0	0	0	78	172	11
5	15	2019-04-20	14:00:00	1	0	0	0	0	0	1	1	0	0	0	0	0	0	1	0	0	1	0	0	1	0	0	0	0	0	0	0	0	36	94	4
5	16	2019-04-23	18:05:00	1	0	0	0	0	0	1	1	0	0	0	0	0	0	0	0	0	1	0	0	1	0	0	0	0	0	0	0	0	18	116	11
5	17	2019-04-23	19:24:00	1	0	0	0	0	0	1	0	0	0	0	0	0	0	2	0	0	1	0	0	0	0	0	0	0	0	0	0	0	83	156	2
5	18	2019-04-24	01:59:00	1	0	0	0	0	0	1	0	0	0	0	0	0	0	1	0	0	1	0	0	0	0	0	0	0	0	0	0	0	40	144	1
5	19	2019-04-25	17:29:00	1	0	0	0	0	0	1	1	0	0	0	0	0	0	1	0	0	1	0	0	1	0	0	0	0	0	0	0	0	34	118	10
5	20	2019-04-26	07:24:00	1	0	0	0	0	0	1	0	0	0	0	0	0	0	5	0	0	1	0	1	0	0	0	0	0	0	0	0	0	67	233	6
5	21	2019-04-28	22:42:00	1	0	0	0	0	0	1	0	0	0	0	0	0	0	5	0	0	1	0	0	1	0	0	0	0	0	0	0	0	97	171	4
5	22	2019-04-29	19:56:00	1	0	0	0	0	0	1	0	0	0	0	0	0	0	2	0	0	5	0	0	1	0	0	0	0	0	0	0	0	84	184	6
5	23	2019-05-09	19:00:00	1	0	0	0	0	0	1	0	0	0	0	0	0	0	2	0	0	2	0	0	0	0	0	0	0	0	0	0	0	78	157	8
5	24	2019-05-11	01:19:00	0	0	0	0	0	0	0	0	0	0	1	0	1	1	0	0	0	1	0	0	1	0	1	0	0	0	1	0	0	81	84	128
5	25	2019-05-11	16:25:00	1	0	0	0	0	0	1	0	0	0	0	0	0	0	6	0	0	7	0	1	0	0	0	0	0	0	0	0	0	122	188	9
5	26	2019-05-15	12:23:00	1	0	0	0	0	0	1	0	0	0	0	0	0	0	1	0	0	0	0	1	0	0	0	0	0	0	0	0	0	76	201	13
5	27	2019-05-19	16:51:00	6	0	0	0	0	0	6	0	0	0	0	0	1	0	0	1	0	1	0	0	1	5	0	0	0	0	0	1	0	204	184	31
5	28	2019-05-20	17:51:00	1	0	0	0	0	0	1	0	0	0	0	0	1	0	4	0	0	9	0	0	0	0	0	0	0	0	0	1	0	64	146	14
5	29	2019-05-24	21:05:00	1	0	0	0	0	0	1	0	0	0	0	0	1	0	1	0	0	1	0	0	1	0	0	0	0	0	0	0	0	174	82	4
5	30	2019-05-29	18:45:00	2	0	0	0	0	0	2	0	0	0	0	0	1	0	10	0	1	1	0	0	0	0	0	1	0	0	0	1	0	218	665	54
subtotal				46	0	0	2	0	1	43	8	0	0	4	0	11	5	103	1	9	44	0	13	13	5	6	9	0	0	6	4	0	2812	5366	881
6	1	2019-03-07	08:30:00	1	1	0	0	0	0	0	1	0	0	0	0	0	0	1	1	0	1	0	0	0	0	0	0	0	0	0	0	0	156	67	21
6	2	2019-03-08	16:58:00	3	0	0	0	0	3	0	0	0	0	0	0	0	0	0	0	0	9	0	0	0	0	0	0	0	0	0	0	0	45	86	59
6	3	2019-03-08	18:11:00	3	0	0	0	0	2	1	0	0	0	1	0	2	3	0	0	0	0	0	0	0	0	3	0	0	0	2	0	0	15	79	38
6	4	2019-03-09	13:55:00	1	0	0	0	0	0	1	0	0	0	0	0	0	0	0	0	0	1	0	0	0	0	0	0	0	0	0	0	0	25	285	3
6	5	2019-03-09	16:35:00	2	0	0	0	0	0	2	2	0	0	0	0	3	2	0	0	2	1	0	0	0	0	0	2	0	0	2	0	0	1	11	4
6	6	2019-03-09	17:27:00	1	0	0	0	0	0	1	0	0	0	0	0	0	0	0	0	0	0	0	0	0	0	0	0	0	0	0	0	0	176	48	9
6	7	2019-03-09	22:19:00	1	0	0	0	0	0	1	0	0	0	0	0	0	0	0	0	0	4	0	0	0	0	0	0	0	0	0	0	0	2	68	1
6	8	2019-03-10	17:46:00	3	3	0	0	0	0	0	1	0	0	0	0	0	0	3	1	0	1	0	0	0	0	0	0	0	0	0	0	0	144	61	24
6	9	2019-03-12	15:03:00	1	0	0	0	0	0	1	0	0	0	0	0	1	0	0	0	0	0	0	0	0	1	1	0	0	0	1	0	0	37	31	16
6	10	2019-03-14	07:47:00	7	6	0	0	0	0	1	1	0	0	0	0	0	0	0	1	0	4	0	0	0	0	0	0	0	0	0	0	0	158	444	147
6	11	2019-03-30	11:15:00	1	0	0	0	0	1	0	0	0	0	1	0	2	0	0	2	0	1	0	0	0	0	0	0	0	0	2	0	0	47	299	464
6	12	2019-03-31	18:20:00	1	0	0	0	0	0	1	0	0	0	0	0	0	0	1	0	0	1	0	0	0	0	0	0	0	0	0	0	0	20	106	1
6	13	2019-03-31	20:25:00	2	0	0	0	0	0	2	0	0	0	0	0	0	1	0	0	0	9	0	0	0	0	1	0	0	0	0	1	0	5	61	0
6	14	2019-04-05	20:39:00	1	0	0	0	0	0	1	0	0	0	0	0	0	0	0	0	0	9	0	0	0	1	0	0	0	0	0	0	0	8	181	3
6	15	2019-04-05	20:54:00	1	0	0	1	0	0	0	1	0	0	0	0	0	0	0	1	0	1	0	0	0	0	0	0	0	0	0	0	0	170	229	60
6	16	2019-04-08	20:52:00	1	0	0	1	0	0	0	0	0	0	0	0	0	0	0	0	0	1	0	0	0	0	0	0	0	0	0	0	0	14	17	1
6	17	2019-04-09	18:47:00	1	0	0	0	0	0	1	1	0	0	0	0	1	1	0	2	0	1	0	0	0	1	1	0	0	0	0	0	0	197	639	201
6	18	2019-04-12	14:10:00	1	0	0	1	0	0	0	0	0	0	0	0	0	0	3	0	0	1	0	0	0	0	0	0	0	0	0	0	0	49	108	12
6	19	2019-05-19	13:52:00	2	1	0	0	0	0	1	1	0	0	1	0	2	1	0	2	1	1	0	0	0	0	0	1	0	0	2	0	0	5	17	5
6	20	2019-04-15	23:43:00	8	0	0	0	0	0	8	0	0	0	0	0	10	1	0	0	4	1	0	0	0	0	0	4	0	0	10	0	0	84	70	49
6	21	2019-04-28	09:40:00	1	0	0	0	0	0	1	0	0	1	0	0	0	0	0	0	0	1	0	0	0	0	0	0	0	0	0	0	0	20	86	53
6	22	2019-04-28	21:12:00	0	0	0	1	0	0	0	1	0	0	0	0	0	1	1	3	0	1	0	0	0	0	0	0	0	0	0	0	0	29	57	42
6	23	2019-04-29	22:24:00	1	0	0	0	0	0	1	0	0	1	0	0	0	1	0	0	0	0	0	0	0	0	0	0	0	0	0	0	0	21	48	27
6	24	2019-05-03	14:22:00	1	0	0	0	0	0	1	0	0	0	0	0	0	0	0	0	1	0	0	0	0	0	0	1	0	0	0	1	0	99	32	7
6	25	2019-05-04	20:00:00	1	0	0	0	0	1	0	1	0	0	0	0	0	0	1	1	0	0	0	0	0	0	0	0	0	0	0	0	0	9	46	24
6	26	2019-05-06	17:33:00	1	0	0	0	0	0	1	0	0	0	0	0	0	1	0	0	0	1	0	0	0	0	0	0	0	0	0	0	0	3	3	0
6	27	2019-05-07	14:38:00	3	0	0	0	0	0	3	1	0	0	0	0	0	1	0	0	0	3	0	0	0	0	3	0	2	2	2	0	0	2	17	5
6	28	19//5/2019	07:57:00	1	0	0	0	0	0	1	0	0	0	0	0	0	0	0	0	0	1	0	0	0	0	0	0	0	0	0	0	0	33	141	8
6	29	2019-05-22	21:22:00	2	0	0	0	0	1	1	0	0	0	0	0	0	1	0	0	0	1	0	0	0	0	1	0	0	0	1	0	0	13	99	37
6	30	2019-05-27	19:14:00	1	0	0	0	0	0	1	0	0	0	0	0	0	1	0	0	0	6	0	0	0	0	1	0	0	0	0	0	0	2	9	4
subtotal				54	11	0	4	0	8	32	11	0	2	3	0	21	15	10	14	8	61	0	0	0	3	11	8	2	2	22	2	0	1589	3445	1325
7	1	2019-03-10	09:35:00	1	0	0	1	0	0	0	2	0	0	1	0	0	1	3	1	0	1	0	0	0	0	1	0	0	0	0	0	0	43	83	198
7	2	2019-03-14	20:29:00	2	0	0	2	0	0	0	1	0	0	1	0	0	0	2	1	2	2	0	0	0	0	0	2	0	0	0	0	0	7	16	27
7	3	2019-03-15	12:42:00	3	0	0	0	0	1	1	1	0	0	1	0	1	0	3	2	0	3	0	1	0	0	0	0	0	0	0	0	0	10	27	73
7	4	2019-03-16	10:21:00	1	0	0	1	0	0	0	1	0	0	1	0	0	0	1	0	0	1	0	0	0	0	0	0	0	0	0	0	0	7	41	138
7	5	2019-03-25	08:03:00	2	0	0	0	0	0	2	0	0	0	1	0	0	0	1	0	1	2	0	0	0	1	0	1	0	0	0	0	0	6	36	46
7	6	2019-03-29	12:07:00	2	0	0	1	0	0	1	1	0	0	0	0	0	0	4	1	0	7	0	0	0	0	0	0	0	0	0	1	0	32	158	161
7	7	2019-03-30	08:56:00	2	0	0	1	0	0	1	0	0	0	1	0	0	0	2	0	0	2	0	0	0	0	0	0	0	0	0	1	0	3	41	75
7	8	2019-03-31	20:09:00	2	0	0	0	0	0	2	2	0	0	1	0	0	1	1	1	2	2	0	0	0	0	2	2	0	0	0	0	0	5	19	42
7	9	2019-04-09	22:48:00	29	28	0	0	0	1	0	1	0	0	0	0	1	0	0	1	0	1	0	0	0	0	0	0	0	0	0	0	0	5	24	17
7	10	2019-04-10	16:01:00	52	0	0	52	0	0	0	0	0	0	0	0	0	0	0	0	0	1	0	0	0	0	0	0	0	0	0	0	0	7	43	69
7	11	2019-04-11	09:56:00	5	0	0	0	0	0	5	1	0	0	0	0	0	0	0	0	0	2	0	0	0	4	0	0	0	0	0	0	0	5	23	15
7	12	2019-04-17	21:10:00	6	0	0	1	0	0	5	1	0	0	0	0	0	0	3	0	0	1	0	0	0	2	0	0	0	0	0	0	0	28	93	19
7	13	2019-04-17	22:10:00	1	0	0	0	0	0	1	0	0	0	1	0	0	1	0	0	0	1	0	0	0	0	1	0	0	0	0	0	0	12	25	95
7	14	2019-04-18	09:57:00	4	0	0	3	0	1	0	1	0	0	1	0	0	0	0	0	0	0	0	0	0	0	0	0	0	0	0	0	0	1	10	11
7	15	2019-04-18	21:59:00	19	0	0	13	0	0	6	1	0	0	0	0	0	0	2	0	0	1	0	0	0	0	0	0	0	0	0	0	0	17	40	35
7	16	2019-04-19	08:01:00	2	0	0	0	0	0	2	2	0	0	1	0	0	1	1	1	1	1	0	0	0	0	1	1	0	0	2	0	0	10	8	4
7	17	2019-04-25	11:11:00	3	0	0	0	0	0	3	0	0	0	1	0	0	0	0	0	2	1	0	0	0	0	0	2	0	0	0	0	0	1	17	15
7	18	2019-04-25	16:36:00	5	0	0	3	0	0	2	0	0	0	1	0	0	0	0	0	0	4	0	0	0	0	0	0	0	0	0	1	0	2	18	17
7	19	2019-04-26	17:23:00	3	0	0	0	0	1	2	0	0	0	1	0	0	0	0	0	1	1	0	0	0	0	0	1	0	0	0	2	0	4	56	58
7	20	2019-05-05	11:23:00	3	0	0	3	0	0	0	0	0	0	1	0	0	0	1	0	0	3	0	0	0	0	0	0	0	0	0	0	0	7	15	13
7	21	2019-05-11	12:30:00	1	0	1	0	0	0	0	0	0	0	1	0	0	0	0	0	0	1	0	0	0	0	0	0	0	0	0	0	0	52	767	65
7	22	2019-05-11	16:36:00	1	0	0	0	0	0	1	0	0	0	1	0	0	0	0	1	0	3	0	0	0	0	0	0	0	0	0	0	0	9	35	4
7	23	2019-05-12	12:51:00	2	0	1	1	0	0	0	1	0	0	1	0	0	0	0	1	0	1	0	0	0	0	0	0	0	0	0	1	0	8	29	39
7	24	2019-05-13	11:55:00	4	0	0	0	0	0	4	1	0	0	1	0	0	0	1	0	0	1	0	0	0	0	0	0	0	0	0	0	0	28	44	83
7	25	2019-05-15	15:49:00	1	0	0	0	0	0	1	1	0	0	1	0	0	0	0	0	0	1	0	0	0	0	0	0	0	0	0	0	0	4	20	13
7	26	2019-05-16	07:35:00	2	0	0	0	0	0	2	0	0	0	1	0	0	0	0	3	0	1	0	0	0	0	0	0	0	0	0	0	0	0	24	15
7	27	2019-05-16	18:13:00	1	0	0	0	0	0	1	0	0	0	1	0	0	0	0	1	0	1	0	0	0	0	0	0	0	0	0	0	0	2	92	134
7	28	2019-05-22	09:55:00	2	0	0	0	0	0	2	0	0	0	1	0	0	0	0	1	0	1	0	0	0	0	0	0	0	0	0	0	0	3	51	53
7	29	2019-05-22	12:38:00	4	0	0	2	0	0	2	0	0	0	1	0	0	0	0	2	0	1	0	0	0	0	0	0	0	0	0	0	0	15	47	24
7	30	2019-05-28	09:29:00	18	0	0	10	0	1	7	2	0	0	0	0	0	0	0	0	0	0	0	0	0	0	0	0	0	0	0	0	0	15	31	16
subtotal				183	28	2	94	0	5	53	20	0	0	23	0	2	4	25	17	9	48	0	1	0	7	5	9	0	0	2	6	0	348	1933	1574
8	1	2019-03-06	20:56:00	23	0	0	20	0	0	3	1	0	0	0	0	0	0	0	1	1	1	0	0	0	0	0	1	0	0	0	0	0	120	267	95
8	2	2019-03-15	15:18:00	4	0	0	0	0	0	4	1	0	0	1	0	0	0	0	0	0	2	0	0	0	0	0	0	0	0	0	0	0	166	257	185
8	3	2019-03-15	21:23:00	8	5	0	0	0	0	3	1	0	0	0	0	0	0	1	0	0	4	0	0	0	2	0	0	0	0	0	0	0	223	722	53
8	4	2019-03-20	06:45:00	7	0	0	3	0	0	4	1	0	0	0	0	0	0	0	0	0	7	0	0	0	0	0	0	0	0	0	0	0	56	63	63
8	5	2019-03-24	07:45:00	22	0	16	0	0	0	6	1	0	0	0	0	1	0	0	1	0	1	0	0	0	0	0	0	0	0	0	0	0	86	227	169
8	6	2019-03-27	00:15:00	15	0	0	0	0	0	15	1	0	0	0	0	0	0	0	0	0	2	0	0	0	15	0	0	0	0	0	0	0	89	265	26
8	7	2019-03-27	22:23:00	12	0	0	0	0	8	4	1	0	0	0	0	0	0	0	0	0	3	0	0	2	3	0	0	0	0	0	0	0	46	50	48
8	8	2019-03-31	13:30:00	5	0	0	0	0	0	5	0	0	0	1	0	0	0	1	0	0	1	0	0	0	0	0	0	0	0	0	0	0	30	77	29
8	9	2019-04-02	20:05:00	10	0	0	2	0	8	0	1	0	0	0	0	0	0	0	0	0	3	0	0	0	0	0	0	0	0	0	0	0	1386	1956	211
8	10	2019-04-02	20:29:00	7	0	0	1	0	2	3	1	0	0	0	0	0	0	0	0	0	2	0	0	0	1	0	0	1	0	0	0	0	31	84	34
8	11	2019-04-07	17:45:00	10	2	0	0	0	0	8	1	0	0	1	0	0	0	0	0	0	2	0	0	0	8	0	0	0	0	0	0	0	70	437	17
8	12	2019-04-13	16:06:00	1	0	0	0	0	0	1	0	0	0	1	0	0	0	0	0	1	1	0	0	0	0	0	1	0	0	0	0	0	86	30	9
8	13	2019-04-14	14:02:00	2	0	0	0	0	0	2	0	0	0	1	0	0	0	1	0	0	1	0	0	0	2	0	0	0	0	0	0	0	19	61	5
8	14	2019-04-17	22:08:00	9	1	0	3	0	0	5	1	0	0	1	0	0	0	1	0	0	1	0	2	0	5	0	0	0	0	0	0	0	45	292	73
8	15	2019-04-23	07:22:00	20	0	0	0	0	0	20	0	0	0	0	0	0	0	0	0	2	4	0	0	0	0	0	2	0	0	0	0	0	16	63	16
8	16	2019-04-29	17:41:00	1	0	0	0	0	0	1	0	0	0	0	0	0	0	3	0	0	3	0	1	0	1	0	0	0	0	0	0	0	95	831	7
8	17	2019-04-29	23:20:00	4	0	0	0	0	0	4	1	0	0	1	0	0	1	0	0	0	3	0	3	0	4	1	0	0	0	0	0	0	45	233	19
8	18	2019-04-30	07:59:00	8	0	0	0	0	0	8	0	0	0	1	0	1	0	1	1	0	1	0	0	0	0	0	0	0	0	0	0	0	292	675	152
8	19	2019-05-06	08:05:00	4	0	0	0	0	0	4	0	0	0	1	0	1	0	0	1	0	1	0	0	0	0	0	0	0	0	0	0	0	36	40	20
8	20	2019-05-06	21:00:00	16	0	0	16	0	0	0	1	0	0	0	0	1	0	0	1	0	2	0	0	0	0	0	0	0	0	0	0	0	87	165	81
8	21	2019-05-06	22:02:00	12	0	0	11	0	0	1	1	0	0	0	0	0	0	0	0	0	1	0	0	0	0	0	0	0	0	0	0	0	113	205	91
8	22	2019-05-06	22:07:00	23	5	0	5	0	0	13	1	0	0	0	0	1	0	0	1	0	2	0	0	0	3	0	0	0	0	0	0	0	67	151	87
8	23	2019-05-12	14:58:00	41	0	0	20	0	0	21	1	0	0	0	0	1	0	0	1	7	2	0	7	0	7	0	7	0	0	0	0	0	111	167	65
8	24	2019-05-15	22:08:00	9	0	0	0	0	0	9	1	0	0	0	0	0	0	2	0	0	2	0	0	0	1	0	0	0	0	0	0	0	51	57	20
8	25	2019-05-17	20:49:00	12	0	0	0	0	0	12	1	0	0	0	0	0	0	0	0	1	2	0	0	0	1	0	1	0	0	0	0	0	299	263	62
8	26	2019-05-18	20:56:00	10	0	0	0	0	0	10	1	0	0	0	0	1	0	0	1	1	4	0	0	0	0	0	1	0	0	0	0	0	22	60	9
8	27	2019-05-20	08:05:00	18	0	0	0	0	0	18	0	0	0	1	0	1	0	0	1	0	0	0	0	0	2	0	0	0	0	0	0	0	12	53	29
8	28	2019-05-20	12:01:00	14	1	0	0	0	0	13	1	0	0	1	0	1	0	0	1	0	2	0	0	0	4	0	0	0	0	0	0	0	53	178	45
8	29	2019-05-20	22:51:00	1	0	0	0	0	0	1	0	0	0	1	0	0	0	0	0	0	1	0	1	0	1	0	0	0	0	0	0	0	65	108	1
8	30	2019-05-25	21:10:00	10	7	0	0	0	0	3	1	0	0	0	0	1	0	0	1	0	1	0	2	0	2	0	0	0	0	0	1	0	60	101	17
subtotal				338	21	16	81	0	18	201	21	0	0	12	0	10	1	10	11	13	62	0	16	2	62	1	13	1	0	0	1	0	3877	8138	1738
9	1	2019-03-07	15:02:00	2	2	0	0	0	0	0	1	0	0	1	0	2	1	0	0	0	0	0	0	0	0	2	0	0	0	2	0	0	2	8	6
9	2	2019-03-10	18:46:00	1	0	0	0	0	1	0	2	0	0	0	0	4	1	0	0	0	1	0	0	0	0	3	0	0	1	2	0	0	1	3	0
9	3	2019-03-14	07:18:00	3	0	0	0	0	0	3	0	0	0	0	0	0	0	1	0	2	2	0	1	0	0	0	2	0	0	0	1	0	205	947	31
9	4	2019-03-21	10:34:00	1	0	0	0	0	0	1	0	0	0	0	0	0	0	1	0	0	0	0	0	0	1	0	0	0	0	0	0	0	19	11	4
9	5	2019-03-22	08:44:00	3	0	0	0	3	0	0	1	0	1	1	0	0	1	0	1	0	1	0	2	0	0	0	0	0	0	0	0	0	0	1	76
9	6	2019-03-22	15:59:00	1	1	0	0	0	0	0	0	0	0	2	0	0	0	0	0	0	1	0	0	0	0	0	0	0	0	0	0	0	5	3	10
9	7	2019-03-24	08:35:00	1	0	0	0	0	0	1	3	0	0	0	0	3	1	0	0	0	1	0	0	0	0	3	0	0	0	3	0	0	0	5	1
9	8	2019-03-26	18:40:00	1	0	0	0	0	0	1	2	0	0	0	0	2	1	0	0	0	1	0	0	0	0	2	0	0	0	2	0	0	6	4	0
9	9	2019-03-27	09:00:00	1	0	0	1	0	0	0	1	0	0	0	0	2	1	0	0	0	1	0	0	0	0	2	0	0	0	2	0	0	2	4	0
9	10	2019-03-28	17:30:00	1	0	0	0	0	0	1	2	0	0	0	0	2	1	0	0	0	0	0	0	0	0	2	0	0	0	2	0	0	3	3	0
9	11	2019-03-28	17:55:00	2	2	0	0	0	0	0	1	0	0	0	0	2	1	0	0	0	1	0	0	0	0	2	0	0	0	2	0	0	7	8	7
9	12	2019-03-31	20:18:00	2	0	0	0	2	0	0	0	0	0	0	0	0	0	0	0	0	0	0	1	0	0	0	0	0	0	0	3	0	14	10	0
9	13	2019-04-02	18:30:00	1	1	0	0	0	0	0	0	0	0	2	0	1	0	1	0	0	1	0	0	0	0	0	0	0	0	0	0	0	11	5	22
9	14	2019-04-05	08:54:00	2	0	0	0	3	0	0	1	0	1	0	0	1	1	0	1	0	1	0	2	0	0	1	0	0	0	0	0	0	0	0	27
9	15	2019-04-07	14:02:00	1	1	0	0	0	0	0	1	0	0	0	0	1	1	1	0	0	1	0	0	0	0	2	0	0	0	1	0	0	3	3	5
9	16	2019-04-12	16:43:00	2	2	0	0	0	0	0	1	0	0	0	0	2	1	1	0	1	1	0	0	0	0	2	1	0	0	2	0	0	4	1	3
9	17	2019-04-15	05:28:00	3	0	0	0	3	0	0	1	0	1	0	0	0	1	0	1	0	1	0	2	0	0	0	0	0	0	0	0	0	1	4	96
9	18	2019-04-18	09:44:00	1	1	0	0	0	0	0	0	0	0	2	0	0	0	4	0	1	1	0	0	0	0	0	1	0	0	0	0	0	14	8	24
9	19	2019-04-20	21:27:00	2	0	0	0	0	0	2	0	0	0	0	0	0	0	1	0	0	0	0	0	0	2	0	0	0	0	0	0	0	33	46	3
9	20	2019-04-25	06:18:00	2	0	0	0	2	0	0	0	0	0	0	0	0	0	0	0	0	0	0	1	0	0	0	0	0	0	0	3	0	6	5	0
9	21	2019-04-26	15:29:00	1	0	0	0	0	0	1	0	0	1	1	0	1	1	0	0	0	1	0	1	0	0	1	0	0	0	1	0	0	1	5	0
9	22	2019-04-27	20:28:00	2	1	0	1	0	0	0	0	0	0	3	0	0	0	1	0	1	1	0	0	0	0	0	1	0	0	1	0	0	12	17	25
9	23	2019-05-04	17:28:00	1	1	0	0	0	0	0	1	0	0	0	0	4	1	1	0	0	1	0	0	0	0	4	0	0	0	3	0	0	3	1	1
9	24	2019-05-05	15:37:00	1	1	0	0	0	0	0	2	0	0	0	0	2	1	0	0	0	1	0	0	0	0	2	0	0	0	2	0	0	1	1	1
9	25	2019-05-08	14:20:00	1	0	0	1	0	0	0	0	0	0	2	0	0	0	1	0	0	1	0	0	0	0	0	0	0	0	0	0	0	3	2	2
9	26	2019-05-09	15:55:00	4	3	0	0	0	0	1	0	0	0	0	0	0	0	1	0	1	0	0	0	0	3	0	1	0	0	0	0	0	44	28	3
9	27	2019-05-10	17:17:00	1	0	0	0	0	0	1	0	0	0	0	0	0	0	0	0	0	0	0	0	0	0	0	0	0	0	0	1	0	16	16	2
9	28	2019-05-18	06:26:00	2	0	0	0	0	0	2	0	0	0	0	0	3	1	0	0	0	1	0	2	0	0	1	0	1	0	0	0	0	10	42	9
9	29	2019-05-23	14:31:00	1	1	0	0	0	0	0	0	0	0	0	0	2	1	0	0	0	0	0	0	0	0	1	0	0	0	2	0	0	0	1	2
9	30	2019-05-30	06:21:00	2	0	0	0	0	0	2	0	0	0	1	0	1	1	0	0	0	1	0	2	0	0	1	0	1	0	0	0	0	1	27	1
subtotal				49	17	0	3	13	1	16	20	0	4	15	0	35	18	14	3	6	22	0	14	0	6	31	6	2	1	27	8	0	427	1219	361
10	1	2019-03-02	13:24:00	1	0	0	0	0	0	1	1	0	0	0	0	1	1	1	0	1	1	0	0	0	0	2	1	0	0	1	0	0	41	15	4
10	2	2019-03-02	14:07:00	1	0	0	0	0	0	1	1	0	0	0	0	0	0	0	0	0	0	0	0	1	0	0	0	0	0	0	0	0	48	47	7
10	3	2019-03-02	15:38:00	2	2	0	0	0	0	0	0	0	0	0	0	0	0	5	0	1	5	0	1	0	0	0	1	0	0	0	0	0	39	27	10
10	4	2019-03-05	21:47:00	2	0	0	1	0	1	0	0	0	0	0	0	0	0	0	0	1	2	0	0	0	0	0	1	0	0	0	0	0	62	26	15
10	5	2019-03-09	15:34:00	1	0	0	0	0	0	1	1	0	0	0	0	0	0	0	0	0	1	0	0	0	0	0	0	0	0	0	0	0	169	22	3
10	6	2019-03-13	11:40:00	2	2	0	0	0	0	0	0	0	0	0	0	0	0	0	0	1	2	0	0	0	0	0	1	0	0	0	0	0	9	26	4
10	7	2019-03-16	14:25:00	1	1	0	0	0	0	0	1	0	0	0	0	0	0	0	0	0	1	0	0	1	0	0	0	0	0	0	0	0	225	103	68
10	8	2019-03-20	11:26:00	2	2	0	0	0	0	0	0	0	0	0	0	0	0	1	0	0	0	0	0	0	1	0	0	0	0	0	0	0	25	13	0
10	9	2019-03-21	10:26:00	3	3	0	0	0	0	0	0	0	0	0	0	0	0	2	0	1	1	0	0	0	0	0	1	0	0	0	0	0	54	36	8
10	10	2019-03-21	20:37:00	1	0	0	0	0	1	0	1	0	0	1	0	0	0	0	0	0	1	0	0	1	0	0	0	0	0	0	0	0	25	140	151
10	11	2019-03-22	08:57:00	2	0	0	0	0	2	0	1	0	0	0	0	0	0	1	0	1	1	0	0	0	0	0	1	0	0	0	0	0	13	109	229
10	12	2019-03-22	21:46:00	1	0	0	0	0	0	1	0	0	0	0	0	0	0	0	0	0	3	0	0	0	0	0	0	0	0	0	0	0	155	67	15
10	13	2019-03-23	21:40:00	1	0	0	0	0	0	1	0	0	0	0	0	0	0	1	0	0	9	0	0	1	0	0	0	0	0	0	0	0	180	82	9
10	14	2019-03-24	19:45:00	1	1	0	0	0	0	0	1	0	0	0	0	0	0	5	0	0	1	0	1	0	0	0	0	0	0	0	0	0	41	19	11
10	15	2019-03-27	20:37:00	1	0	0	0	0	1	0	1	0	0	0	0	0	0	0	0	0	1	0	0	0	0	0	0	0	0	0	0	0	77	225	202
10	16	2019-03-29	10:26:00	4	4	0	0	0	0	0	0	0	0	0	0	0	0	0	0	1	1	0	0	0	0	0	1	0	0	0	0	0	8	22	6
10	17	2019-03-29	21:54:00	2	0	0	0	0	0	2	1	0	0	0	0	0	0	0	0	2	1	0	0	0	0	0	2	0	0	0	0	0	87	34	3
10	18	2019-04-13	11:44:00	2	0	0	0	0	0	2	0	0	0	0	0	0	0	0	0	0	1	0	1	0	0	0	0	1	0	0	0	0	86	24	6
10	19	2019-04-17	10:29:00	1	0	0	0	0	0	1	0	0	0	0	0	1	0	1	1	1	3	0	0	0	0	0	1	0	0	0	0	0	24	6	1
10	20	2019-04-23	11:20:00	1	1	0	0	0	0	0	0	0	0	0	0	1	0	5	1	1	1	0	0	1	0	0	1	0	0	0	0	0	43	23	3
10	21	2019-04-23	17:15:00	1	1	0	0	0	0	0	0	0	0	2	0	0	0	2	0	1	1	0	0	0	0	0	1	0	0	0	0	0	12	6	3
10	22	2019-04-25	15:16:00	1	1	0	0	0	0	0	0	0	0	0	0	0	0	1	0	0	1	0	0	0	0	0	0	0	0	0	0	0	79	21	0
10	23	2019-04-27	14:26:00	2	0	0	1	0	0	1	0	0	0	0	0	0	0	0	0	1	5	0	1	0	0	0	1	0	0	0	0	0	22	52	12
10	24	2019-05-01	11:13:00	1	1	0	0	0	0	0	0	0	0	0	0	0	0	5	0	0	1	0	1	0	0	0	0	0	0	0	0	0	24	28	4
10	25	2019-05-02	09:28:00	1	0	0	0	0	0	1	1	0	0	0	0	0	0	0	0	0	1	0	0	0	0	0	0	0	0	0	0	0	5	152	282
10	26	2019-05-17	10:35:00	1	1	0	0	0	0	0	1	0	0	0	0	0	0	6	0	0	1	0	0	1	0	0	0	0	0	0	0	0	36	39	9
10	27	2019-05-24	21:44:00	2	0	0	0	0	0	2	0	0	0	0	0	0	0	0	0	1	1	0	0	1	0	0	1	0	0	0	0	0	81	29	8
10	28	2019-05-30	11:38:00	3	3	0	0	0	0	0	0	0	0	0	0	0	0	3	0	0	2	0	0	0	0	0	0	0	0	0	0	0	31	14	2
10	29	2019-05-30	15:48:00	2	2	0	0	0	0	0	0	0	0	0	0	0	0	3	0	1	2	0	0	1	0	0	1	0	0	0	0	0	19	17	0
10	30	2019-05-31	16:47:00	2	2	0	0	0	0	0	1	0	0	0	0	0	0	3	0	0	1	0	0	0	0	0	0	0	0	0	0	0	24	24	6
subtotal				48	27	0	2	0	5	14	12	0	0	3	0	3	1	45	2	15	52	0	5	8	1	2	15	1	0	1	0	0	1744	1448	1081
11	1	2019-03-03	08:15:00	3	3	0	0	0	0	0	1	0	0	0	0	0	0	0	1	0	1	0	0	0	0	0	0	0	0	0	0	0	5	22	21
11	2	2019-03-06	07:51:00	2	2	0	0	0	0	0	1	0	0	0	0	0	0	3	1	0	0	0	0	0	1	0	0	0	0	0	0	0	14	61	95
11	3	2019-03-08	19:22:00	3	0	0	0	0	0	3	1	0	0	0	0	1	1	1	0	1	1	0	0	0	0	1	1	0	0	1	0	1	2	2	6
11	4	2019-03-11	06:23:00	1	0	0	0	0	1	0	0	0	0	1	0	0	0	0	0	0	0	0	0	0	0	0	0	0	0	0	0	0	2	16	10
11	5	2019-03-14	09:57:00	2	1	0	0	0	0	1	0	0	0	0	0	1	2	0	0	1	1	0	0	0	0	1	1	0	0	1	0	0	1	6	5
11	6	2019-03-14	09:58:00	6	0	0	0	0	0	6	0	0	0	0	0	1	2	0	0	2	1	0	0	0	3	1	2	0	0	1	0	0	1	9	2
11	7	2019-03-15	07:23:00	5	4	0	0	0	0	1	1	0	0	0	0	0	0	0	1	0	1	0	0	0	0	0	0	0	0	0	0	0	13	22	37
11	8	2019-03-17	06:47:00	1	0	0	0	0	0	1	0	0	0	1	0	0	0	0	0	0	1	0	0	0	0	0	0	0	0	0	0	0	10	49	52
11	9	2019-03-28	07:19:00	4	2	0	0	0	0	2	2	0	0	0	0	0	0	5	2	0	1	0	0	0	2	0	0	0	0	0	0	0	17	31	212
11	10	2019-03-28	19:14:00	3	1	0	0	0	0	2	0	0	0	0	0	1	1	0	0	1	1	0	0	0	0	1	1	0	0	1	0	1	1	10	5
11	11	2019-04-08	11:36:00	1	1	0	0	0	0	0	1	0	0	0	0	0	0	0	1	0	1	0	0	0	0	0	0	0	0	0	0	0	1	11	17
11	12	2019-04-13	15:17:00	11	11	0	0	0	0	0	0	0	0	0	0	0	0	2	0	0	0	0	0	0	0	0	0	0	0	0	0	0	7	28	96
11	13	2019-04-13	21:29:00	5	4	0	0	0	0	1	0	0	0	0	0	1	2	0	0	0	0	0	0	0	0	1	0	0	0	1	0	0	3	15	29
11	14	2019-04-16	10:16:00	3	1	0	0	0	0	2	0	0	0	0	0	1	1	1	0	1	1	0	0	0	0	1	1	0	0	0	0	0	3	10	17
11	15	2019-04-26	06:54:00	1	0	0	1	0	0	0	0	0	0	1	0	0	0	0	0	0	0	0	0	0	0	0	0	0	0	0	0	0	1	11	14
11	16	2019-04-27	18:58:00	44	29	0	4	0	1	10	0	0	0	0	0	0	0	0	0	6	0	0	0	0	0	0	6	0	0	0	8	0	4	37	46
11	17	2019-04-29	1 day, 5:29:00	3	1	0	0	0	0	2	0	0	0	0	0	1	1	0	0	0	0	0	0	0	0	1	0	0	0	0	0	0	2	3	6
11	18	2019-04-30	06:31:00	16	15	0	0	0	0	1	0	0	0	0	0	0	0	0	0	0	0	0	0	0	0	0	0	0	0	0	0	0	1	37	52
11	19	2019-05-01	08:38:00	5	5	0	0	0	0	0	0	0	0	0	0	0	0	0	0	0	0	0	0	0	0	0	0	0	0	0	0	0	0	19	23
11	20	2019-05-03	14:04:00	2	1	0	0	0	0	1	0	0	0	0	0	1	2	1	0	0	0	0	0	0	0	1	0	0	0	0	0	1	3	12	21
11	21	2019-05-05	20:57:00	1	0	0	0	0	0	1	0	0	0	1	0	0	0	0	0	0	0	0	0	0	0	0	0	0	0	0	0	0	2	16	21
11	22	2019-05-06	07:17:00	18	17	0	0	0	0	1	0	0	0	0	0	0	0	0	0	0	0	0	0	0	0	0	0	0	0	0	0	0	2	18	30
11	23	2019-05-08	06:55:00	17	17	0	0	0	0	0	0	0	0	0	0	1	0	0	1	0	1	0	0	0	0	0	0	0	0	0	0	0	3	15	15
11	24	2019-05-22	20:08:00	1	0	0	0	0	0	1	0	0	0	1	0	1	1	0	0	0	0	0	0	0	0	1	0	0	0	1	0	0	1	1	5
11	25	2019-05-24	07:22:00	1	0	0	0	0	0	1	0	0	0	1	0	0	0	0	0	0	0	0	0	0	0	0	0	0	0	0	0	0	0	8	5
11	26	2019-05-24	15:53:00	2	1	0	0	0	0	1	0	0	0	0	0	1	2	1	0	1	0	0	0	0	0	1	1	0	0	1	0	0	4	4	9
11	27	2019-05-27	19:35:00	2	0	0	0	0	0	2	0	0	0	0	0	1	2	0	0	0	0	0	0	0	0	1	0	0	0	1	0	0	0	6	4
11	28	2019-05-27	07:21:00	1	0	0	0	0	0	1	0	0	0	1	0	0	0	1	0	0	1	0	0	0	0	0	0	0	0	0	0	0	3	12	24
11	29	2019-05-27	11:51:00	2	0	0	0	0	0	2	0	0	0	0	0	1	2	0	0	1	0	0	0	0	0	1	1	0	0	1	0	0	1	8	3
11	30	2019-05-31	07:07:00	1	0	0	0	0	0	1	0	0	0	1	0	0	0	1	0	0	1	0	0	0	0	0	0	0	0	0	0	0	3	9	18
subtotal				167	116	0	5	0	2	44	7	0	0	8	0	13	19	16	7	14	13	0	0	0	6	12	14	0	0	9	8	3	110	508	900
12	1	2019-03-05	13:48:00	3	0	0	3	0	0	0	0	0	0	0	0	1	0	0	1	0	3	0	1	0	0	0	0	0	0	1	0	0	8	33	1
12	2	2019-03-11	14:02:00	2	0	0	0	0	0	2	0	0	0	0	0	2	3	0	0	2	0	0	1	0	0	1	2	0	0	1	0	0	2	9	0
12	3	2019-03-15	10:06:00	2	0	1	1	0	0	0	0	0	0	0	0	1	2	0	0	0	0	0	1	0	0	1	0	0	0	1	0	0	2	5	0
12	4	2019-03-15	20:35:00	2	0	0	0	0	0	2	0	0	0	0	0	1	0	1	1	1	2	0	2	0	2	0	1	0	0	0	0	0	8	92	2
12	5	2019-03-21	11:36:00	3	0	0	1	0	0	2	0	0	0	0	0	2	3	0	0	0	1	0	0	0	0	0	0	0	0	1	0	0	0	14	0
12	6	2019-03-22	10:51:00	3	0	0	2	0	0	1	0	0	0	0	0	4	3	1	0	1	0	0	0	0	0	1	1	0	0	2	0	0	2	7	0
12	7	2019-03-23	10:30:00	2	0	0	0	0	0	2	0	0	0	0	0	2	2	1	0	0	0	0	1	0	0	1	0	0	0	1	0	0	2	6	0
12	8	2019-03-25	10:39:00	4	2	0	1	0	0	1	0	0	0	0	0	2	2	1	0	1	0	0	0	0	0	1	1	0	0	1	0	0	6	9	1
12	9	2019-03-25	17:11:00	1	0	0	0	0	0	1	0	0	0	1	0	0	0	0	0	0	0	0	0	0	0	0	0	0	0	0	0	0	3	23	9
12	10	2019-03-27	10:15:00	2	0	0	0	0	0	2	0	0	0	0	0	2	2	0	0	0	0	0	2	0	0	1	0	1	0	1	0	0	0	3	0
12	11	2019-03-27	10:16:00	2	0	0	1	0	0	1	0	0	0	0	0	2	2	0	0	0	0	0	0	0	0	0	0	0	0	1	0	0	2	4	0
12	12	2019-03-27	10:54:00	5	0	0	3	0	0	2	0	0	0	0	0	2	2	0	0	1	0	0	0	0	0	1	1	0	0	1	0	0	0	4	0
12	13	2019-03-27	17:54:00	2	0	0	1	0	0	1	0	0	0	0	0	2	2	0	0	0	0	0	1	0	0	1	0	0	0	1	0	0	11	11	0
12	14	2019-04-01	10:08:00	4	0	0	1	0	0	3	0	0	0	0	0	2	2	1	0	1	0	0	2	0	0	1	1	0	0	1	0	0	2	9	19
12	15	2019-04-01	16:37:00	7	0	0	3	0	0	4	0	0	0	2	0	0	0	4	0	1	1	0	0	0	0	0	1	0	0	0	0	0	53	327	62
12	16	2019-04-08	11:17:00	2	0	0	0	0	0	2	0	0	0	0	0	2	2	0	0	0	1	0	0	0	0	1	0	0	0	1	0	0	0	12	1
12	17	2019-04-08	17:35:00	2	0	0	1	0	0	1	0	0	0	0	0	2	2	2	0	0	1	0	0	0	0	1	0	0	0	1	0	0	5	9	3
12	18	2019-04-11	10:28:00	2	1	0	0	0	0	1	0	0	0	0	0	2	2	1	0	0	1	0	0	0	0	1	0	0	0	1	0	0	11	85	9
12	19	2019-04-12	13:49:00	4	0	0	0	0	0	4	0	0	0	0	0	2	3	1	0	2	1	0	0	0	0	1	2	0	0	2	0	0	3	15	3
12	20	2019-04-22	09:55:00	3	0	0	2	0	0	1	0	0	0	0	0	2	2	0	0	0	6	0	0	0	0	1	0	0	0	1	0	0	3	37	19
12	21	2019-04-24	16:24:00	2	0	0	1	0	0	1	0	0	0	0	0	1	2	0	0	1	1	0	0	0	0	1	1	0	0	1	0	0	2	29	4
12	22	2019-04-26	13:38:00	3	0	0	2	0	0	1	0	0	0	0	0	2	2	0	0	1	1	0	0	0	0	1	1	0	0	1	0	0	1	21	7
12	23	2019-05-07	10:19:00	6	0	0	2	0	0	4	0	0	0	0	0	2	2	2	0	0	1	0	0	0	0	1	0	0	0	1	0	0	6	15	7
12	24	2019-05-08	18:21:00	6	0	0	2	0	0	4	0	0	0	1	0	0	0	3	0	1	1	0	0	0	0	0	1	0	0	0	0	0	24	332	37
12	25	2019-05-15	14:10:00	5	0	0	2	0	0	3	0	0	0	0	0	2	2	2	0	1	1	0	0	0	0	1	1	0	0	1	0	0	4	6	2
12	26	2019-05-15	20:03:00	4	0	0	1	0	0	3	0	0	0	0	0	2	2	3	0	1	1	0	0	0	0	1	1	0	0	1	0	0	13	75	49
12	27	2019-05-16	15:26:00	3	0	0	0	0	0	3	0	0	0	1	0	0	0	0	0	0	1	0	0	0	2	0	0	0	0	0	0	0	3	33	16
12	28	2019-05-22	17:20:00	4	0	0	1	0	0	3	0	0	0	0	0	2	2	4	0	1	1	0	0	0	0	1	1	0	0	1	0	0	12	15	4
12	29	2019-05-23	14:40:00	4	0	0	1	0	0	3	1	0	0	0	0	3	3	0	0	1	1	0	0	0	0	1	1	0	0	2	0	0	0	4	0
12	30	2019-05-30	14:26:00	2	0	0	1	0	0	1	0	0	0	0	0	2	2	0	0	1	1	0	0	0	0	1	1	0	0	1	0	0	5	17	2
subtotal				96	3	1	33	0	0	59	1	0	0	5	0	51	53	27	2	18	27	0	11	0	4	22	18	1	0	28	0	0	193	1261	257
13	1	2019-03-06	06:06:00	1	0	0	0	0	0	1	1	0	2	0	0	3	1	0	2	0	1	0	0	0	0	1	0	0	0	3	0	0	0	4	0
13	2	2019-03-11	08:06:00	0	0	0	0	0	0	0	0	0	0	1	0	1	1	0	1	0	1	0	0	0	0	1	0	0	0	0	0	0	0	0	0
13	3	2019-03-14	19:16:00	1	0	0	0	0	0	1	1	0	3	0	0	2	1	0	3	0	1	0	0	0	0	1	0	0	0	1	0	0	2	1	4
13	4	2019-03-20	07:55:00	1	0	0	0	0	0	1	0	0	0	0	0	2	1	0	1	0	9	0	0	1	0	1	0	0	0	0	0	0	0	2	8
13	5	2019-03-21	07:49:00	1	0	0	0	0	0	1	0	0	0	0	0	4	1	0	0	0	1	0	0	1	0	1	0	0	0	0	0	0	0	7	0
13	6	2019-03-24	08:45:00	2	0	0	0	0	0	2	0	0	0	1	0	1	1	0	0	0	1	0	1	0	0	1	0	0	0	0	0	0	0	3	1
13	7	2019-03-28	11:35:00	1	0	0	0	0	0	1	1	0	3	1	0	1	1	0	3	0	1	0	0	0	0	1	0	0	0	0	0	0	0	0	0
13	8	2019-03-29	15:00:00	2	1	0	0	0	0	1	0	0	0	0	0	1	0	0	0	0	1	0	0	0	0	0	0	0	0	0	0	0	2	3	4
13	9	2019-03-31	10:23:00	1	0	0	0	0	0	1	1	0	0	0	0	3	1	0	0	0	9	0	0	0	0	2	0	0	0	3	0	0	0	2	0
13	10	2019-04-02	15:36:00	0	0	0	0	0	0	0	0	0	1	2	0	1	1	0	1	0	1	0	0	0	0	1	0	0	0	0	0	0	0	0	0
13	11	2019-04-06	21:05:00	2	0	0	0	0	0	2	0	0	0	0	0	1	0	0	1	0	1	0	2	0	0	0	0	0	0	0	0	0	0	3	0
13	12	2019-04-07	07:55:00	1	0	0	0	0	0	1	0	0	0	0	0	2	1	0	1	0	4	0	0	0	0	1	0	0	1	0	0	0	0	3	0
13	13	2019-04-07	09:17:00	1	0	0	0	0	0	1	0	0	0	0	0	1	1	0	0	0	1	0	1	0	0	1	0	0	1	1	0	0	0	3	0
13	14	2019-04-09	15:20:00	1	0	0	0	0	0	1	0	0	3	0	0	1	0	2	4	0	2	0	0	0	0	0	0	0	0	0	1	0	2	3	2
13	15	2019-04-10	09:58:00	2	2	0	0	0	0	0	0	0	0	0	0	1	1	0	0	0	0	0	1	0	0	1	0	0	0	0	0	0	0	2	1
13	16	2019-04-22	12:34:00	1	0	0	0	0	0	1	0	0	0	1	0	3	1	0	2	0	1	0	0	0	0	1	0	0	0	0	0	0	2	4	0
13	17	2019-04-29	14:20:00	0	0	0	0	0	0	0	0	0	0	0	0	2	1	0	0	0	1	0	0	1	0	1	0	0	0	0	0	0	2	7	4
13	18	2019-04-30	08:37:00	2	0	0	2	0	0	0	0	0	1	3	0	3	1	0	3	0	1	0	2	0	0	1	0	0	0	0	0	0	0	0	0
13	19	2019-05-02	08:50:00	1	0	0	0	0	0	1	0	0	0	0	0	4	1	0	1	0	1	0	0	0	0	1	0	0	0	0	0	0	1	1	1
13	20	2019-05-07	08:58:00	1	0	1	0	0	0	0	0	0	3	0	0	0	0	0	3	0	1	0	0	0	0	0	0	0	0	0	0	0	0	2	6
13	21	2019-05-11	10:01:00	0	0	0	0	0	0	0	3	0	5	0	0	1	1	0	5	0	2	0	0	0	0	2	0	0	0	1	0	0	0	4	0
13	22	2019-05-12	09:26:00	0	0	0	0	0	0	0	0	0	0	0	0	2	1	0	0	0	9	0	0	0	0	2	0	0	0	2	0	0	0	3	2
13	23	2019-05-15	06:22:00	1	0	0	0	0	0	1	1	0	3	0	0	1	1	0	3	0	3	0	0	0	0	1	0	0	0	1	0	0	1	7	2
13	24	2019-05-15	09:14:00	1	0	0	0	0	0	1	0	0	0	1	0	1	1	0	0	0	1	0	1	0	0	1	0	0	0	0	0	0	1	5	2
13	25	2019-05-17	07:09:00	2	0	0	0	1	0	1	0	0	2	0	0	0	0	1	2	0	1	0	1	0	0	0	0	0	0	0	0	0	2	7	1
13	26	2019-05-17	08:06:00	0	0	0	0	0	0	0	0	0	0	1	0	1	1	0	1	0	6	0	0	1	0	1	0	0	0	0	0	0	0	0	1
13	27	2019-05-18	08:41:00	3	1	0	1	0	0	1	0	0	1	1	0	0	0	0	1	0	1	0	2	0	0	0	0	0	0	0	0	0	0	0	0
13	28	2019-05-25	07:55:00	1	0	0	0	0	0	1	1	0	0	1	0	1	1	0	0	0	1	0	0	0	0	1	0	0	0	1	0	0	0	0	1
13	29	2019-05-26	07:39:00	1	0	0	0	0	0	1	0	0	0	0	0	1	1	0	0	0	9	0	0	0	0	1	0	0	0	0	0	0	0	9	8
13	30	2019-05-28	08:49:00	0	0	0	0	0	0	0	0	0	3	0	0	2	1	0	3	0	1	0	0	0	0	1	0	0	0	1	0	0	0	9	7
				31	4	1	3	1	0	22	9	0	30	13	0	47	24	3	41	0	73	0	11	4	0	27	0	0	2	14	1	0	15	94	55
14	1	2019-03-10	20:20:00	2	0	0	0	0	0	2	0	0	0	1	0	1	0	0	1	0	1	0	0	0	0	0	0	0	0	0	0	0	0	1	1
14	2	2019-03-12	19:58:00	1	0	0	0	0	0	1	0	0	1	0	0	5	0	0	4	1	1	0	0	0	0	0	1	0	0	0	0	0	56	5	3
14	3	2019-03-13	13:14:00	2	0	0	1	0	0	1	0	0	0	0	0	2	1	0	0	0	1	0	0	0	0	1	0	0	0	2	0	0	1	6	0
14	4	2019-03-13	23:05:00	1	0	0	0	0	0	1	0	0	0	0	0	0	1	0	0	0	1	0	0	0	1	1	0	0	0	0	0	0	6	30	12
14	5	2019-03-14	20:36:00	3	0	0	0	0	0	3	0	0	0	1	0	1	0	0	1	1	1	0	0	0	0	0	1	0	0	0	0	0	0	1	0
14	6	2019-03-20	19:29:00	2	0	0	0	0	0	2	0	0	0	1	0	0	0	0	0	0	1	0	0	0	0	0	0	0	0	0	0	0	0	4	0
14	7	2019-03-20	22:18:00	1	0	0	0	0	0	1	0	0	0	0	0	0	1	0	0	0	0	0	0	0	0	2	0	0	0	0	0	0	0	2	0
14	8	2019-03-20	22:23:00	1	0	0	1	0	0	0	0	0	0	0	0	0	1	0	0	1	1	0	0	0	0	2	1	0	0	0	0	0	2	4	0
14	9	2019-03-24	20:22:00	4	0	0	0	0	0	4	0	0	0	1	0	1	0	0	1	2	1	0	0	0	0	0	2	0	0	0	0	0	0	0	0
14	10	2019-03-24	20:50:00	4	0	0	0	0	0	4	0	0	0	1	0	1	0	0	1	2	1	0	0	0	0	0	2	0	0	0	0	0	0	6	0
14	11	2019-04-01	19:10:00	6	0	0	0	0	0	6	0	0	0	1	0	0	0	0	0	1	1	0	0	0	0	0	1	0	0	0	0	1	0	3	0
14	12	2019-04-05	17:45:00	4	0	0	0	0	0	4	0	0	0	1	0	0	0	0	0	2	1	0	0	0	0	0	2	0	0	0	0	0	3	2	0
14	13	2019-04-02	10:40:00	5	0	0	0	0	0	5	0	0	0	1	0	0	0	0	0	4	1	0	0	0	0	0	4	0	0	0	0	1	0	3	0
14	14	2019-04-04	07:44:00	1	0	0	0	0	0	1	0	0	0	1	0	1	0	0	0	0	1	0	0	0	1	0	0	0	0	0	0	0	0	4	0
14	15	2019-04-13	07:09:00	3	0	0	0	0	0	3	1	0	0	0	0	3	1	2	0	0	1	0	0	0	0	1	0	0	0	2	0	0	10	8	1
14	16	2019-04-14	19:53:00	1	0	0	1	0	0	0	0	0	0	0	0	1	0	1	1	0	1	0	0	0	0	0	0	0	0	0	0	0	2	8	4
14	17	2019-04-16	08:14:00	2	0	0	0	0	0	1	0	0	0	0	0	0	0	2	0	0	1	0	0	0	0	0	0	0	0	0	0	0	5	17	0
14	18	2019-04-29	06:47:00	2	0	0	0	0	0	1	0	0	0	0	0	0	0	0	0	0	0	0	0	0	2	0	0	0	0	0	0	0	19	30	19
14	19	2019-04-29	20:55:00	2	0	0	0	0	0	2	0	0	0	0	0	0	1	0	0	1	1	0	0	0	0	0	1	0	0	0	0	0	4	4	8
14	20	2019-05-12	22:19:00	1	0	0	0	0	0	1	0	0	0	0	0	1	0	0	1	0	1	0	0	0	0	0	0	0	0	0	0	0	5	5	1
14	21	2019-05-15	10:40:00	3	0	0	0	0	0	3	0	0	0	2	0	1	0	0	1	1	1	0	0	0	0	0	1	0	0	0	0	0	4	5	3
14	22	2019-05-17	21:40:00	1	0	0	0	0	0	1	0	0	0	0	0	0	0	0	0	0	3	0	0	0	0	0	0	0	0	0	0	0	1	3	5
14	23	2019-05-17	22:06:00	1	0	0	0	0	0	1	0	0	0	0	0	0	1	0	0	0	4	0	0	0	1	0	0	0	0	0	0	0	3	4	7
14	24	2019-05-23	21:59:00	2	0	0	0	0	0	2	0	0	0	0	0	0	0	1	0	0	1	0	0	0	0	0	0	0	0	0	0	0	14	147	3
14	25	2019-05-23	22:11:00	3	0	0	0	0	0	3	0	0	0	1	0	1	0	0	1	0	1	0	0	0	0	0	0	0	0	0	0	0	1	1	0
14	26	2019-05-24	21:08:00	26	0	0	0	0	0	26	0	0	0	1	0	0	0	0	0	10	1	0	0	0	13	0	10	0	0	0	0	1	12	6	1
14	27	2019-05-28	22:52:00	1	0	0	0	0	0	1	0	0	0	0	0	0	0	0	0	0	0	0	0	0	0	0	0	0	0	0	0	0	2	7	6
14	28	2019-05-29	01:46:00	5	0	0	0	0	0	5	0	0	0	1	0	0	0	0	0	1	1	0	0	0	3	0	1	0	0	0	0	1	0	4	0
14	29	2019-05-31	13:51:00	1	0	0	0	0	0	1	0	0	0	0	0	0	1	0	0	0	0	0	0	0	0	1	0	0	0	0	0	0	0	1	0
14	30	2019-05-31	16:52:00	5	0	0	0	0	0	5	0	0	0	1	0	0	0	0	0	1	1	0	0	0	1	0	1	0	0	0	0	1	0	2	0
subtotal				96	0	0	3	0	0	91	1	0	1	15	0	19	8	6	12	28	31	0	0	0	22	8	28	0	0	4	0	5	150	323	74
15	1	2019-03-15	11:14:00	1	0	0	0	0	0	1	0	0	0	0	0	1	0	0	1	0	9	0	1	1	1	0	0	0	0	0	0	0	17	544	162
15	2	2019-03-21	11:44:00	1	0	0	0	0	0	1	0	0	0	0	0	1	0	0	1	0	0	0	0	1	0	0	0	0	0	0	0	0	18	600	148
15	3	2019-03-21	15:24:00	2	0	0	0	0	0	0	0	0	0	0	0	0	0	0	0	0	2	0	0	0	0	0	0	0	0	0	0	0	28	888	217
15	4	2019-03-22	11:02:00	1	0	0	0	0	0	1	0	0	0	0	0	0	0	0	0	0	1	0	0	1	0	0	0	0	0	0	0	0	26	900	203
15	5	2019-03-23	13:06:00	1	1	0	0	0	0	0	0	0	0	0	0	0	0	0	0	0	3	0	0	0	0	0	0	0	0	0	0	0	10	1063	176
15	6	2019-03-25	11:02:00	4	0	0	3	0	0	1	0	0	0	0	0	2	0	0	2	0	3	0	0	0	0	0	0	0	0	0	0	0	35	756	166
15	7	2019-03-27	09:24:00	1	0	0	0	0	0	1	0	0	0	0	0	0	1	0	0	0	9	0	0	0	1	1	0	0	0	0	0	0	44	885	205
15	8	2019-03-28	17:11:00	1	0	0	0	0	0	0	0	0	0	0	0	0	1	0	0	0	0	0	1	0	0	1	0	0	0	0	0	0	20	786	143
15	9	2019-04-04	10:29:00	2	0	0	2	0	0	0	0	0	0	0	0	1	0	0	0	0	4	0	0	0	0	0	0	0	0	0	0	0	40	571	148
15	10	2019-04-04	10:36:00	1	0	0	0	0	0	1	0	0	0	0	0	1	0	0	1	0	1	0	1	0	0	0	0	0	0	0	0	0	40	795	168
15	11	2019-04-08	10:55:00	1	1	0	0	0	0	0	0	0	0	0	0	3	0	0	3	0	1	0	0	0	0	0	0	0	0	0	0	0	2	703	439
15	12	2019-04-13	10:04:00	1	0	0	0	0	0	1	0	0	0	0	0	1	0	0	1	0	0	0	0	0	0	0	1	0	0	0	0	0	40	852	276
15	13	2019-04-13	16:16:00	2	1	1	0	0	0	0	0	0	0	0	0	4	0	0	4	0	1	0	1	0	0	0	0	0	0	0	0	0	16	537	717
15	14	2019-04-14	16:05:00	1	0	0	0	0	1	0	0	0	0	0	0	0	0	0	0	0	1	0	0	0	0	0	0	0	0	0	0	0	12	770	459
15	15	2019-04-15	09:35:00	1	0	1	0	0	0	0	0	0	0	0	0	1	0	0	1	0	2	0	0	0	1	0	0	0	0	0	0	0	17	795	328
15	16	2019-04-20	16:00:00	3	2	0	1	0	0	0	0	0	0	0	0	0	0	0	0	0	2	0	0	0	0	0	0	0	0	0	0	0	12	962	278
15	17	2019-04-20	16:09:00	2	0	0	1	0	0	1	0	0	0	0	0	1	0	0	1	1	1	0	0	0	0	0	1	0	0	0	0	0	12	832	433
15	18	2019-04-23	11:54:00	2	0	0	0	0	0	2	0	0	0	0	0	1	0	0	1	0	4	0	0	1	0	0	0	0	0	0	0	0	14	665	452
15	19	2019-04-24	10:33:00	2	0	0	0	0	0	2	0	0	0	0	0	0	0	0	0	0	1	0	1	0	0	0	0	0	0	0	0	0	30	662	507
15	20	2019-05-02	09:38:00	1	0	0	0	0	0	1	0	0	0	1	0	1	0	0	1	0	1	0	1	0	0	0	0	0	0	0	0	0	25	137	147
15	21	2019-05-04	16:44:00	2	0	0	0	0	0	2	0	0	0	1	0	1	0	0	1	1	1	0	1	0	0	0	1	0	0	0	0	0	52	121	101
15	22	2019-05-06	11:10:00	1	0	0	0	0	0	1	0	0	0	0	0	0	0	0	0	0	4	0	0	0	0	0	0	0	0	0	0	0	56	157	111
15	23	2019-05-11	14:37:00	1	0	0	1	0	0	0	0	0	0	1	0	0	0	0	0	0	1	0	0	0	0	0	0	0	0	0	0	0	1	0	0
15	24	2019-05-14	15:51:00	3	0	0	0	0	0	3	0	0	0	0	0	0	0	0	0	2	6	0	0	0	0	0	2	0	0	0	0	0	0	0	0
15	25	2019-05-15	10:08:00	2	0	0	0	0	0	2	0	0	0	1	0	1	0	0	1	1	1	0	0	1	0	0	1	0	0	0	0	0	0	1	0
15	26	2019-05-16	14:35:00	2	9	9	2	0	0	0	0	0	0	0	0	1	0	0	1	0	1	0	0	0	0	0	0	0	0	0	0	0	0	0	1
15	27	2019-05-19	10:22:00	1	0	0	0	0	0	1	0	0	0	0	0	1	0	0	1	0	1	0	0	0	0	0	0	0	0	0	0	0	0	0	0
15	28	2019-05-27	15:27:00	1	0	0	0	0	0	1	0	0	0	0	0	1	0	0	1	1	9	0	0	0	0	0	1	0	0	0	0	0	0	3	0
15	29	2019-05-30	15:13:00	1	0	0	1	0	0	0	0	0	0	0	0	0	0	0	0	0	2	0	0	0	0	0	0	0	0	0	0	0	0	0	0
15	30	2019-05-31	16:33:00	2	0	1	1	0	0	0	0	0	0	0	0	1	0	0	1	0	1	0	0	0	0	0	0	0	0	0	0	0	0	1	0
subtotal				47	14	12	12	0	1	23	0	0	0	4	0	24	2	0	23	6	73	0	7	5	3	2	7	0	0	0	0	0	567	14986	5985
16	1	2019-03-02	13:54:00	6	0	0	2	0	0	4	0	0	0	1	0	1	0	0	0	0	1	0	0	0	0	0	0	0	0	0	0	0	1	5	2
16	2	2019-03-06	09:13:00	7	0	0	3	0	0	4	0	0	0	1	0	1	0	0	1	3	1	0	0	0	0	0	3	0	0	0	0	0	1	3	0
16	3	2019-03-08	08:53:00	3	0	0	0	0	0	3	0	0	0	1	0	1	0	0	1	1	1	0	0	0	0	0	1	0	0	0	0	0	2	3	0
16	4	2019-03-10	11:40:00	3	0	0	0	0	0	3	0	0	0	0	0	3	3	0	0	1	1	0	0	0	0	1	1	0	0	2	0	0	0	1	0
16	5	2019-03-11	08:12:00	0	0	0	0	0	1	0	0	0	0	0	0	0	1	0	0	0	1	0	0	0	0	0	0	0	0	0	0	0	0	10	3
16	6	2019-03-11	15:37:00	3	0	0	0	0	0	3	0	0	0	0	0	2	2	0	0	1	1	0	0	0	0	1	1	0	0	1	0	0	2	3	0
16	7	2019-03-12	14:55:00	5	0	0	1	0	0	0	0	0	0	1	0	1	0	0	1	0	1	0	0	0	0	0	0	0	0	0	0	0	0	1	0
16	8	2019-03-13	14:29:00	5	0	0	1	0	0	4	0	0	0	1	0	1	0	0	0	0	1	0	0	0	0	0	0	0	0	0	0	0	1	0	0
16	9	2019-03-14	14:39:00	3	0	0	1	0	0	2	0	0	0	1	0	1	0	0	1	1	1	0	0	0	0	0	1	0	0	0	0	0	0	4	0
16	10	2019-03-19	13:56:00	2	0	0	0	0	0	2	0	0	0	0	0	0	1	0	0	1	9	0	1	0	0	1	1	0	0	0	0	0	2	2	2
16	11	2019-03-22	13:06:00	1	0	0	0	0	0	1	0	0	0	1	0	0	0	1	0	0	1	0	1	0	0	0	0	0	0	0	0	0	15	34	14
16	12	2019-03-26	08:41:00	5	0	0	2	0	0	3	0	0	0	1	0	1	0	0	1	1	1	0	0	0	0	0	1	0	0	0	0	0	8	2	0
16	13	2019-03-26	08:57:00	5	0	0	2	0	0	3	0	0	0	1	0	1	0	0	0	1	1	0	0	0	0	0	1	0	0	0	0	0	0	1	0
16	14	2019-03-26	23:46:00	3	0	0	1	0	0	2	0	0	0	0	0	2	1	0	0	2	1	0	1	0	0	1	2	0	0	2	0	0	4	3	1
16	15	2019-03-27	09:28:00	9	0	0	2	0	0	3	0	0	0	1	0	1	0	0	1	1	1	0	0	0	0	0	1	0	0	0	0	0	1	3	0
16	16	2019-03-29	09:13:00	6	0	0	2	0	0	4	0	0	0	1	0	1	0	0	1	2	1	0	0	0	0	0	2	0	0	0	0	0	1	6	3
16	17	2019-04-03	13:08:00	4	0	0	0	0	0	4	0	0	0	0	0	2	1	0	0	0	0	0	0	0	0	1	0	0	0	0	0	0	0	2	0
16	18	2019-04-03	14:35:00	5	0	0	2	0	0	3	0	0	0	0	0	3	1	0	0	0	0	0	0	0	0	1	0	0	0	2	0	0	5	7	1
16	19	2019-04-05	08:11:00	0	0	0	0	0	0	2	0	0	0	0	0	0	0	0	0	0	0	0	1	0	0	0	0	0	0	0	0	0	15	18	4
16	20	2019-04-05	14:46:00	3	0	0	0	0	0	3	0	0	0	0	0	2	1	0	0	1	0	0	0	0	0	1	1	0	0	1	0	0	2	4	0
16	21	2019-04-05	20:56:00	2	0	0	1	0	0	0	0	0	0	0	0	2	1	0	0	0	1	0	0	0	0	1	0	0	0	1	0	0	2	19	6
16	22	2019-04-23	09:19:00	3	0	0	1	0	0	2	0	0	0	1	0	1	0	0	0	1	1	0	0	0	0	0	1	0	0	0	0	0	0	1	0
16	23	2019-04-26	20:36:00	2	0	0	0	0	0	2	0	0	0	0	0	2	1	0	0	2	1	0	0	0	0	1	2	0	0	1	0	0	17	11	5
16	24	2019-05-02	15:08:00	1	0	0	0	0	0	1	0	0	0	0	0	0	1	0	0	0	3	0	1	0	0	1	0	0	0	0	0	0	15	56	27
16	25	2019-05-05	12:09:00	1	0	0	0	0	0	1	0	0	0	1	0	0	0	0	0	0	1	0	0	0	0	0	0	0	0	0	0	0	0	1	3
16	26	2019-05-05	13:06:00	4	0	0	0	0	0	4	0	0	0	0	0	0	0	0	0	0	1	0	1	0	0	0	0	0	0	0	0	0	30	13	39
16	27	2019-05-09	08:24:00	4	0	0	2	0	0	2	0	0	0	0	0	1	0	1	0	1	0	0	0	0	1	0	1	0	0	0	0	0	17	9	16
16	28	2019-05-10	19:51:00	1	0	0	0	0	0	1	0	0	0	0	0	0	1	0	0	0	1	0	1	0	0	1	0	0	0	0	0	0	0	11	2
16	29	2019-05-25	10:32:00	6	0	0	0	0	0	6	0	0	0	0	0	0	0	2	0	1	0	0	0	0	5	0	1	0	0	0	0	0	266	93	6
16	30	2019-05-28	16:09:00	2	0	0	0	0	0	2	0	0	0	0	0	0	0	0	0	0	4	0	1	0	0	0	0	0	0	0	0	0	94	126	42
subtotal				104	0	0	23	0	1	74	0	0	0	13	0	30	15	4	7	21	37	0	8	0	6	11	21	0	0	10	0	0	501	452	176
17	1	2019-03-01	21:55:00	1	1	0	0	0	0	0	1	0	0	0	0	3	1	0	0	0	1	0	0	1	0	2	0	0	0	1	0	0	5	9	6
17	2	2019-03-08	21:03:00	1	0	0	0	0	0	1	1	0	0	0	0	1	1	0	0	0	9	0	1	0	0	1	0	0	0	0	0	0	0	60	9
17	3	2019-03-09	22:27:00	1	0	0	0	0	0	1	0	0	1	0	0	4	1	0	2	0	1	0	0	0	0	1	0	0	0	1	0	0	0	21	23
17	4	2019-03-12	23:04:00	2	0	0	2	0	0	0	0	0	0	1	0	0	0	0	0	0	1	0	0	0	0	0	0	1	0	0	0	0	7	89	15
17	5	2019-03-20	22:53:00	1	0	0	1	0	0	0	0	0	0	1	0	0	0	0	0	0	6	0	0	0	0	0	0	0	0	0	0	0	6	19	4
17	6	2019-03-26	10:20:00	1	0	0	0	0	0	1	0	0	0	1	0	0	0	0	0	0	4	0	1	0	0	0	0	0	0	0	0	0	2	11	4
17	7	2019-03-27	08:13:00	1	1	0	0	0	0	0	0	0	0	1	0	1	1	1	0	0	4	0	0	0	0	1	0	0	0	1	2	0	4	21	12
17	8	2019-03-30	17:28:00	1	0	0	1	0	0	0	0	0	0	0	0	1	0	0	0	0	1	0	0	0	0	0	0	0	0	0	0	0	1	19	3
17	9	2019-03-31	13:19:00	5	0	0	1	0	0	4	0	0	0	0	0	1	0	0	0	0	6	0	3	0	0	0	0	4	0	2	0	0	3	24	8
17	10	2019-04-15	10:09:00	4	4	0	0	0	0	0	2	0	0	0	0	1	1	0	0	1	1	0	0	0	0	1	1	0	0	0	1	0	0	2	1
17	11	2019-04-15	17:03:00	1	1	0	0	0	0	0	2	0	0	1	0	1	1	0	0	0	1	0	0	0	0	2	0	0	0	1	0	0	1	3	1
17	12	2019-04-17	11:58:00	8	5	0	0	2	0	1	0	0	0	0	0	0	0	0	0	0	3	0	3	2	0	0	0	0	0	0	1	0	7	29	6
17	13	2019-04-17	17:33:00	0	0	0	0	0	0	0	1	0	0	0	0	3	1	0	0	0	1	0	1	0	0	1	0	0	0	1	0	0	2	15	1
17	14	2019-04-19	11:25:00	1	0	0	0	0	0	1	2	0	0	0	0	1	1	1	0	1	1	0	0	0	0	2	1	0	0	1	0	0	12	3	0
17	15	2019-04-19	19:29:00	1	0	1	0	0	0	0	1	0	0	0	0	0	0	0	0	0	1	0	0	0	0	0	0	0	0	0	0	0	7	45	42
17	16	2019-04-19	19:57:00	10	0	0	5	0	0	5	0	0	0	0	0	0	0	0	0	0	1	0	1	0	0	0	0	0	0	0	0	0	10	20	7
17	17	2019-04-23	08:43:00	1	0	0	0	0	0	1	0	0	0	1	0	0	0	0	0	0	1	0	0	0	0	0	0	0	0	0	0	0	1	22	2
17	18	2019-04-26	08:48:00	2	0	0	2	0	0	0	0	0	0	1	0	1	1	0	0	0	8	0	2	0	0	1	0	2	0	0	0	0	0	4	1
17	19	2019-04-27	12:57:00	1	0	0	0	0	1	0	0	0	0	2	0	1	0	0	0	0	1	0	0	0	0	2	0	0	0	0	0	0	1	12	4
17	20	2019-05-02	14:46:00	5	0	0	0	0	0	5	0	0	0	1	0	0	0	1	0	0	0	0	3	0	0	0	0	1	0	9	0	0	9	16	7
17	21	2019-05-10	13:23:00	1	0	0	0	0	0	1	0	0	0	0	0	1	1	0	0	0	1	0	0	0	0	1	0	0	0	0	0	0	9	9	5
17	22	2019-05-15	21:38:00	1	0	0	0	0	0	1	1	0	0	0	0	0	0	1	0	0	1	0	1	0	0	0	0	0	0	0	0	0	10	34	35
17	23	2019-05-17	22:17:00	5	0	0	2	0	0	3	0	0	0	0	0	0	0	1	0	0	9	0	1	0	0	0	0	1	0	0	0	0	16	62	20
17	24	2019-05-17	22:49:00	1	0	0	1	0	0	0	1	0	0	2	0	0	1	0	0	0	9	0	0	0	0	1	0	0	0	0	0	0	4	23	2
17	25	2019-05-18	01:34:00	2	2	0	0	0	0	0	0	0	0	1	0	0	0	0	0	0	1	0	0	0	0	0	0	0	0	0	0	0	0	16	3
17	26	2019-05-23	23:03:00	0	0	0	0	0	0	0	1	0	0	2	0	1	1	0	0	0	1	0	1	0	0	2	0	0	0	0	0	0	0	12	2
17	27	2019-05-24	15:37:00	25	0	0	0	0	0	25	0	0	0	0	0	1	0	0	0	0	9	0	1	0	0	0	0	1	0	2	0	0	2	10	1
17	28	2019-05-25	16:29:00	1	0	0	0	1	0	0	0	0	0	0	0	0	0	0	0	0	6	0	0	0	0	0	0	0	0	0	0	0	5	48	0
17	29	2019-05-26	10:13:00	3	0	0	3	0	0	0	1	0	0	0	0	3	1	1	0	0	6	0	0	1	0	1	0	0	0	2	0	0	5	23	7
17	30	2019-05-31	08:25:00	0	0	0	0	0	0	0	2	0	0	0	0	3	1	1	0	0	1	0	1	0	0	2	0	0	0	0	0	0	2	4	22
subtotal				87	14	1	18	3	1	50	16	0	1	15	0	28	14	7	2	2	96	0	20	4	0	21	2	10	0	21	4	0	131	685	253
18	1	2019-03-04	08:48:00	6	0	0	0	0	6	0	0	0	0	1	0	0	0	0	1	0	2	0	2	0	0	0	0	0	0	0	1	0	232	809	200
18	2	2019-03-07	16:44:00	9	9	0	0	0	0	0	0	0	0	1	0	0	0	4	0	2	1	0	1	0	0	0	2	0	0	0	0	0	82	44	22
18	3	2019-03-10	11:22:00	2	0	0	0	0	0	2	0	0	0	0	0	1	0	3	0	0	1	0	2	0	0	0	0	0	0	0	0	0	24	57	1
18	4	2019-03-10	14:38:00	2	1	0	0	0	0	1	1	0	1	1	0	2	1	0	0	0	1	0	1	0	0	1	0	1	0	1	0	0	10	32	1
18	5	2019-03-12	20:51:00	1	0	0	0	0	0	1	0	0	0	0	0	1	0	5	1	1	1	0	0	1	0	0	1	1	0	0	0	0	50	137	3
18	6	2019-03-17	11:38:00	7	0	0	0	0	0	7	1	0	0	0	0	1	0	0	1	2	1	0	3	0	2	0	2	0	0	2	4	0	42	134	25
18	7	2019-03-17	14:08:00	8	0	0	0	0	0	8	0	0	0	0	0	1	0	2	1	0	1	0	1	0	0	0	0	0	0	0	0	0	63	85	43
18	8	2019-03-17	15:44:00	4	0	0	0	0	0	4	0	0	0	0	0	1	0	3	1	1	1	0	1	0	0	0	1	0	0	0	0	0	53	114	22
18	9	2019-03-17	20:25:00	1	0	0	0	0	0	1	0	0	1	1	0	0	1	2	0	0	0	0	0	1	0	1	0	0	0	0	0	0	12	11	0
18	10	2019-03-17	21:24:00	5	0	0	0	0	0	5	0	0	0	0	0	1	0	0	1	4	1	0	0	0	0	0	4	0	0	0	0	0	212	65	28
18	11	2019-03-17	22:22:00	6	0	0	0	0	0	6	0	0	0	0	0	1	0	0	1	0	1	0	0	1	4	0	0	0	0	0	0	0	33	93	1
18	12	2019-03-21	15:13:00	3	0	0	0	0	0	3	0	0	0	0	0	1	0	0	1	0	1	0	0	0	0	0	0	0	0	0	0	0	8	46	0
18	13	2019-03-23	10:02:00	35	0	3	0	0	0	32	0	0	0	0	0	0	0	0	0	1	1	0	2	0	0	1	1	2	0	2	1	0	133	241	62
18	14	2019-04-03	22:45:00	3	3	0	0	0	0	0	0	0	0	0	0	1	0	0	1	0	1	0	0	0	0	0	0	0	0	0	0	0	14	65	4
18	15	2019-04-11	17:04:00	5	0	0	0	0	0	5	1	0	0	0	0	1	0	0	1	0	0	0	0	0	2	0	0	0	0	2	0	0	53	108	5
18	16	2019-04-12	10:04:00	2	0	0	0	0	0	2	1	0	0	2	0	1	1	1	0	2	1	0	0	0	0	2	2	0	0	1	1	0	49	62	7
18	17	2019-04-13	12:42:00	1	0	0	0	0	0	1	1	0	0	0	0	1	1	0	0	0	3	0	1	0	0	1	0	0	0	1	0	0	6	22	0
18	18	2019-04-13	16:26:00	4	0	0	0	0	0	4	0	0	0	1	0	0	0	1	1	0	0	0	0	0	0	0	0	0	0	0	0	0	22	73	4
18	19	2019-04-19	09:03:00	6	0	0	0	0	0	6	0	0	0	2	0	0	0	1	0	1	1	0	1	0	0	0	1	0	0	0	1	0	59	120	12
18	20	2019-04-21	17:17:00	1	0	0	0	0	0	1	0	0	0	0	0	1	0	6	0	0	2	0	0	0	0	0	0	1	0	1	0	0	30	33	2
18	21	2019-04-23	09:52:00	8	0	0	0	0	0	8	0	0	0	2	0	0	0	1	0	1	1	0	2	0	11	0	1	0	0	0	0	0	75	314	40
18	22	2019-04-26	12:00:00	1	0	0	0	0	0	1	0	0	0	1	0	2	1	2	1	0	9	0	1	0	0	0	0	0	0	0	0	0	11	13	1
18	23	2019-04-26	19:33:00	0	0	0	0	0	0	0	0	0	0	0	0	2	1	0	0	0	1	0	1	0	0	2	0	0	0	0	0	0	41	37	42
18	24	2019-05-03	08:05:00	12	0	0	0	0	0	12	1	0	0	2	0	0	0	1	0	0	1	0	2	0	2	0	0	1	0	0	2	0	49	282	166
18	25	2019-05-15	17:43:00	4	0	0	0	0	0	4	0	0	0	0	0	1	0	1	1	0	1	0	2	0	0	0	0	0	0	1	0	0	40	114	6
18	26	2019-05-23	07:57:00	4	0	0	0	0	0	4	0	0	0	1	0	0	0	3	1	1	1	0	0	0	1	0	1	0	0	0	0	0	154	1078	54
18	27	2019-05-25	12:48:00	3	0	0	0	0	1	2	0	0	0	1	0	1	0	1	0	1	6	0	0	1	0	0	1	0	0	1	0	1	24	35	4
18	28	2019-05-26	08:10:00	1	0	0	0	0	0	1	0	0	0	1	0	0	0	0	0	0	4	0	0	1	0	0	0	0	0	0	0	0	44	51	3
18	29	2019-05-26	11:19:00	1	0	0	0	0	0	1	0	0	0	0	0	1	0	0	1	0	0	0	0	0	0	1	0	0	0	0	0	0	65	63	4
18	30	2019-05-26	14:39:00	3	0	0	0	0	0	3	0	0	0	0	0	1	0	0	1	0	1	0	1	0	2	0	0	0	1	0	0	0	23	127	2
subtotal				148	13	3	0	0	7	125	6	0	2	17	0	23	6	37	16	17	46	0	24	5	24	9	17	6	1	12	10	1	1713	4465	764
19	1	2019-03-06	03:39:00	3	3	0	0	0	0	0	0	0	0	0	0	1	0	0	1	0	9	0	2	0	0	0	0	0	0	0	0	0	36	427	330
19	2	2019-03-07	16:34:00	3	3	0	0	0	0	0	0	0	0	0	0	1	0	0	1	0	6	0	2	0	0	0	0	0	0	0	0	0	39	425	315
19	3	2019-03-11	08:33:00	6	5	0	1	0	0	0	0	0	0	0	0	3	0	0	3	1	9	0	3	0	0	0	1	0	0	0	0	0	48	15	44
19	4	2019-03-11	19:12:00	4	3	0	0	0	0	1	0	0	0	0	0	2	0	0	2	1	6	0	3	0	0	0	1	1	0	0	0	0	32	559	349
19	5	2019-03-15	16:30:00	3	3	0	0	0	0	0	0	0	0	0	0	0	0	0	0	0	3	0	3	0	0	0	0	0	0	0	1	0	34	535	347
19	6	2019-03-15	20:12:00	1	1	0	0	0	0	0	1	0	0	1	0	0	0	1	0	0	1	0	0	0	0	0	0	0	0	0	0	0	43	471	301
19	7	2019-03-19	05:01:00	3	3	0	0	0	0	0	0	0	0	0	0	1	0	0	1	1	6	0	1	0	0	0	1	0	0	0	0	0	33	427	322
19	8	2019-03-21	01:13:00	6	5	1	0	0	0	0	0	0	0	0	0	0	0	0	0	1	3	0	2	0	0	0	1	0	0	0	0	0	31	1	30
19	9	2019-03-23	23:44:00	3	2	0	1	0	0	0	1	0	0	0	0	0	0	0	0	1	1	0	2	0	0	0	1	0	0	0	1	0	28	2	29
19	10	2019-03-25	07:32:00	4	0	0	0	0	0	4	2	0	0	0	0	0	0	0	2	0	3	0	2	0	0	0	0	0	0	0	0	0	3	5	2
19	11	2019-03-28	00:05:00	2	0	0	2	0	0	0	0	0	0	0	0	0	0	0	0	1	3	0	1	0	0	0	1	0	0	0	0	0	1	8	1
19	12	2019-03-30	10:45:00	4	1	0	3	0	0	0	0	0	0	1	0	0	0	0	0	2	7	0	1	0	0	0	2	0	0	0	0	0	67	592	377
19	13	2019-04-01	06:21:00	4	4	0	0	0	0	0	0	0	0	0	0	2	0	0	2	1	6	0	2	0	0	0	1	0	0	0	0	0	33	466	297
19	14	2019-04-02	11:36:00	2	2	0	0	0	0	0	0	0	0	0	0	1	0	0	1	0	6	0	1	0	0	0	0	0	0	0	0	0	35	463	342
19	15	2019-04-03	17:14:00	2	2	0	0	0	0	0	0	0	0	0	0	1	0	0	1	0	6	0	2	0	0	0	0	0	0	0	0	0	31	4	31
19	16	2019-04-08	13:10:00	2	2	0	0	0	0	0	0	0	0	1	0	0	0	0	0	0	1	0	1	0	0	0	0	0	0	0	0	0	33	4	33
19	17	2019-04-10	17:05:00	2	0	0	0	1	0	0	1	0	0	3	0	0	0	0	1	0	1	0	1	0	0	0	0	0	0	0	0	0	31	526	346
19	18	2019-04-11	16:44:00	1	1	0	0	0	0	0	0	0	0	2	0	0	0	0	0	0	1	0	0	0	0	0	0	0	0	0	0	0	31	533	346
19	19	2019-04-16	16:14:00	2	2	0	0	0	0	0	0	0	0	0	0	0	0	0	0	0	6	0	0	0	0	0	0	0	0	0	0	0	28	562	366
19	20	2019-04-17	00:42:00	2	2	0	0	0	0	0	0	0	0	0	0	0	0	0	0	0	6	0	1	0	0	0	0	1	0	0	1	0	35	453	321
19	21	2019-04-20	11:13:00	3	1	1	1	0	0	0	0	0	0	0	0	2	0	0	2	2	9	0	2	0	0	0	2	0	0	0	0	0	3	559	334
19	22	2019-04-21	23:41:00	2	2	0	0	0	0	0	0	0	0	0	0	2	0	0	2	0	3	0	2	0	0	0	0	0	0	0	0	0	25	1	23
19	23	2019-04-24	17:54:00	1	0	0	1	0	0	0	0	0	0	0	0	1	0	0	1	0	1	0	0	1	0	0	0	0	0	0	0	0	0	532	370
19	24	2019-04-27	15:18:00	3	3	0	0	0	0	0	0	0	0	0	0	1	0	2	1	0	9	0	2	0	0	0	0	0	0	0	0	0	34	389	134
19	25	2019-05-02	12:04:00	1	0	0	1	0	0	0	1	0	0	0	0	0	0	0	0	0	1	0	1	0	0	0	0	0	0	0	0	0	0	6	1
19	26	2019-05-04	23:40:00	3	2	0	1	0	0	0	0	0	0	0	0	2	0	2	2	1	3	0	2	0	0	0	1	0	0	0	0	0	33	2	30
19	27	2019-05-12	16:48:00	3	0	0	0	0	0	0	1	0	0	0	0	1	0	0	2	0	6	0	2	0	0	0	0	0	0	0	1	0	56	59	58
19	28	2019-05-16	06:33:00	3	2	0	1	0	0	0	0	0	0	0	0	1	0	5	1	1	9	0	2	0	0	0	1	0	0	0	0	0	60	470	373
19	29	2019-05-16	07:17:00	4	2	0	2	0	0	0	0	0	0	0	0	0	0	8	0	2	3	0	1	0	0	0	2	0	0	0	0	0	59	478	368
19	30	2019-05-21	13:14:00	3	3	0	0	0	0	0	0	0	0	0	0	1	0	5	1	0	3	0	2	0	0	0	0	1	0	0	0	0	55	472	333
subtotal				85	59	2	14	1	0	5	7	0	0	8	0	23	0	23	27	15	137	0	46	1	0	0	15	3	0	0	4	0	977	9446	6553
20	1	2019-03-08	09:37:00	1	0	0	0	0	0	1	0	0	0	1	0	0	0	0	0	0	1	0	0	0	0	1	0	0	0	0	0	0	3	12	1
20	2	2019-03-11	20:27:00	1	0	0	0	0	0	1	1	0	4	2	0	0	1	0	4	0	1	0	0	0	0	1	0	0	0	0	0	0	0	5	0
20	3	2019-03-19	14:38:00	3	3	0	0	0	0	0	0	1	3	2	0	0	0	1	3	0	1	0	0	0	0	0	0	0	0	0	0	0	9	44	13
20	4	2019-03-25	17:52:00	1	1	0	0	0	0	0	1	1	2	1	0	0	0	0	2	0	1	0	0	0	0	0	0	0	0	0	0	0	0	3	1
20	5	2019-03-28	13:00:00	1	1	0	0	0	0	0	3	0	0	2	0	1	1	0	0	0	1	0	1	0	0	3	0	0	0	1	0	0	0	2	1
20	6	2019-04-03	17:42:00	2	2	0	0	0	0	0	0	1	3	2	0	0	0	0	3	1	1	0	0	0	0	0	1	0	0	0	0	0	1	5	1
20	7	2019-04-06	18:42:00	3	3	0	0	0	0	0	0	0	0	1	0	0	0	1	0	0	1	0	0	0	0	0	0	0	0	0	0	0	5	31	2
20	8	2019-04-10	08:15:00	1	0	0	1	0	0	0	0	0	0	0	0	2	1	0	1	0	1	0	1	0	0	1	0	0	0	0	0	0	0	16	3
20	9	2019-04-11	08:02:00	2	0	0	0	2	0	0	0	0	1	2	0	0	0	0	1	0	1	0	0	0	0	0	0	0	0	0	0	0	1	0	0
20	10	2019-04-11	18:03:00	3	3	0	0	0	0	0	1	0	0	0	0	1	1	1	0	0	1	0	0	0	0	2	0	0	0	1	0	0	4	5	2
20	11	2019-04-14	16:58:00	1	0	0	1	0	0	0	1	1	3	2	0	0	1	1	3	0	1	0	0	0	0	1	0	0	0	0	0	0	2	6	2
20	12	2019-04-19	18:03:00	4	4	0	0	0	0	0	0	0	0	0	0	0	0	0	0	0	2	0	0	0	0	0	0	0	0	0	0	0	3	7	1
20	13	2019-04-21	08:02:00	2	0	0	0	2	0	0	0	0	2	1	0	0	0	0	1	0	1	0	0	0	0	0	0	0	0	0	0	0	0	1	0
20	14	2019-04-23	16:09:00	1	0	0	0	1	0	0	0	3	0	0	0	0	0	0	1	0	1	0	0	0	0	0	0	0	0	0	0	1	0	0	0
20	15	2019-04-23	19:14:00	1	0	0	0	0	0	1	0	0	0	0	0	2	1	0	0	0	9	0	0	0	0	1	0	0	0	0	0	0	0	1	4
20	16	2019-04-27	22:19:00	1	0	0	0	0	0	1	0	0	0	0	0	2	1	0	1	0	1	0	1	0	0	1	0	1	0	0	0	0	0	14	0
20	17	2019-04-29	16:43:00	1	1	0	0	0	0	0	1	0	3	2	0	0	1	2	3	0	2	0	0	0	0	1	0	0	0	0	0	0	6	2	4
20	18	2019-05-02	08:21:00	6	6	0	0	0	0	0	0	0	0	0	0	0	0	0	0	2	1	0	0	0	0	0	2	0	0	0	0	0	5	7	1
20	19	2019-05-04	06:19:00	1	0	0	0	0	0	1	0	0	0	1	0	1	1	0	0	0	1	0	0	0	0	0	0	0	0	0	0	0	0	11	2
20	20	2019-05-04	12:57:00	1	0	0	0	0	0	1	0	0	0	0	0	0	0	0	0	0	1	0	0	0	1	0	0	0	0	0	0	0	11	62	2
20	21	2019-05-05	16:48:00	1	0	0	0	0	0	1	0	0	0	2	0	1	1	0	0	0	1	0	0	0	0	1	0	0	0	0	0	0	0	1	2
20	22	2019-05-09	17:10:00	1	1	0	0	0	0	0	0	2	2	0	0	1	0	0	2	0	1	0	1	0	0	0	0	0	0	0	0	0	1	4	1
20	23	2019-05-09	17:59:00	1	0	0	1	0	0	0	2	3	2	0	0	0	1	0	2	0	5	0	0	0	0	1	0	0	0	0	0	0	2	5	1
20	24	2019-05-10	19:05:00	1	0	0	1	0	0	0	1	0	0	0	0	0	0	0	0	0	1	0	0	0	0	0	0	0	0	0	0	0	8	88	18
20	25	2019-05-11	13:04:00	1	0	0	0	0	0	1	0	0	0	0	0	0	0	0	0	0	1	0	1	0	0	0	0	0	0	0	0	0	3	22	0
20	26	2019-05-17	17:30:00	2	0	0	0	2	0	0	0	0	1	2	0	0	0	0	1	0	1	0	0	0	0	0	0	0	0	0	0	0	0	2	0
20	27	2019-05-21	17:36:00	2	2	0	0	0	0	0	0	1	3	2	0	0	0	1	3	1	1	0	0	0	0	0	1	0	0	0	1	0	3	5	2
20	28	2019-05-24	13:38:00	3	0	0	3	0	0	0	2	0	0	0	0	0	1	0	0	0	1	0	0	0	0	0	0	0	0	0	0	0	0	6	4
20	29	2019-05-24	19:30:00	1	0	0	0	0	0	1	0	0	0	0	0	0	0	0	0	0	1	0	1	0	0	0	0	1	0	0	0	0	0	7	0
20	30	2019-05-26	09:47:00	1	0	0	0	1	0	0	0	0	0	0	0	0	0	0	0	0	1	0	0	0	0	0	0	0	0	0	0	0	0	4	0
subtotal				51	27	0	7	8	0	9	13	13	29	25	0	11	12	7	31	4	44	0	6	0	1	14	4	2	0	2	1	1	67	378	68
